# Supplementary material for: Underlying Data for Sequencing the Mitochondrial Genome with the Massively Parallel Sequencing Platform Ion Torrent™ PGM™
Source: BMC Genomics. 2015 Jan 15;16(Suppl 1):S4. doi: 10.1186/1471-2164-16-S1-S4 (PMC4315160; doi:10.1186/1471-2164-16-S1-S4)
Supplement: Additional file 1 — Table S1 The positions with relatively high coverage (≥810X) and position with low coverage (≤500X). [file 1471-2164-16-S1-S4-S1.xlsx]

## Sheet: Additional file 1
Table S1: The positions with relatively high coverage (≥810X) and positions with low coverage (≤500X).
Coverage	Start nucleotide position	End nucleotide position
High	8	228
High	665	1625
High	1860	2145
High	2409	3201
High	4330	4596
High	5569	6294
High	6583	7331
High	7468	7676
High	7958	8271
High	9292	9525
High	9647	10075
High	10337	10580
High	12103	12299
High	12603	12896
High	14909	15278
High	15742	16123
High	16371	16569
Low	265	623
Low	1679	1764
Low	2193	2293
Low	3344	3758
Low	3989	4249
Low	5008	5521
Low	6295	6547
Low	7343	7423
Low	7817	7866
Low	8326	9255
Low	9532	9582
Low	10153	10301
Low	10614	12034
Low	12319	12456
Low	13024	13060
Low	13271	14859
Low	15315	15656
Low	16149	16327
