# Supplementary material for: Underlying Data for Sequencing the Mitochondrial Genome with the Massively Parallel Sequencing Platform Ion Torrent™ PGM™
Source: BMC Genomics. 2015 Jan 15;16(Suppl 1):S4. doi: 10.1186/1471-2164-16-S1-S4 (PMC4315160; doi:10.1186/1471-2164-16-S1-S4)
Supplement: Additional file 2 — Table S2 Positions with false deletion ratio greater than or equal to 0.01. [file 1471-2164-16-S1-S4-S2.xlsx]

## Sheet: Additional file 2
Table S2: Positions with false deletion ratio greater than or equal to 0.01.
Chr:Co	Sample 1	Sample 2	Sample 3	Sample 4	Sample 5	Sample 6	Sample 7	Sample 8	Sample 9	Sample 10	Sample 11	Sample 12	Sample 13	Sample 14	Sample 15	Sample 16	Sample 17	Sample 18	Sample 19	Sample 20	Sample 21	Sample 22	Sample 23	Sample 24
chrM.22	0.0025663	0.00815851	0.00820513	0.00346021	0.0103406	0.0044843	0.00298507	0.0095498	0.00170648	0.0045977	0	0.00924855	0.00312012	0.0131313	0.00253165	0.00938233	0.00471254	0.00755668	0.00831025	0.00708502	0.0063762	0.00622407	0.00697674	0.0045977
chrM.24	0.00339271	0.00571429	0.00907258	0	0.00725076	0.0103093	0.00443131	0.00536913	0.0016835	0.00226244	0.00275989	0.00569476	0.00758725	0.00496032	0.01	0.00999231	0.00469043	0.00833333	0.0109389	0.0059761	0.00632911	0	0.00229621	0.00907029
chrM.26	0.362957	0.365962	0.350049	0.338789	0.307323	0.382267	0.325615	0.403162	0.343284	0.332407	0.285844	0.378771	0.373313	0.363285	0.388409	0.331066	0.269694	0.315789	0.30563	0.376598	0.407637	0.378728	0.325792	0.372483
chrM.34	0.0177384	0.0211694	0.0149123	0.0144509	0.0154696	0.0196592	0.010568	0.00727273	0.0164671	0.00967906	0.00252525	0.0111336	0.0245566	0.0163652	0.0160367	0.015162	0.0148992	0.0121766	0.0149378	0.0136116	0.020794	0.0159151	0.00750268	0.0151515
chrM.57	0.0121019	0.0285714	0.0139603	0.0105758	0.0169246	0.0193622	0.0297483	0.0103627	0.0131752	0.00996377	0.00873999	0.00951557	0.0210526	0.0188542	0.0291545	0.0135215	0.0167811	0.0121376	0.019341	0.0216346	0.0134907	0.0129776	0.0179245	0.0136519
chrM.66	0.0771176	0.0742905	0.0549215	0.0968123	0.0891041	0.0744921	0.113063	0.0700197	0.0714286	0.0713645	0.0579814	0.0557404	0.108945	0.00278746	0.0564815	0.0578465	0.0727412	0.086755	0.0657803	0.0772834	0.0764656	0.0914245	0.0944596	0.0854484
chrM.67	0.0138365	0.00498339	0.00638298	0.0188679	0.00818488	0.013468	0.00876232	0.00588235	0.00761421	0.00403407	0.00568182	0.00413565	0.0148912	0.00276817	0.0110803	0.00343053	0.00839695	0.0158835	0.0167364	0.019425	0.0118443	0.0106082	0.00816697	0.00338123
chrM.112	0.00224215	0.00702576	0.0124844	0.00423729	0.00190567	0.00215285	0.0122699	0.0102326	0	0.00129032	0.00276817	0.0113982	0.00218579	0.00479124	0.004363	0.00461066	0.00312012	0.000648508	0.0130804	0.0391872	0.00570962	0.00365408	0.00535236	0.00157853
chrM.146	0.0248963	0	0	0	0	0.0182648	0	0	0.00497512	0.00613228	0	0	0.0558723	0.00723589	0	0	0.000823723	0	0.000654879	0	0.0385935	0	0	0.00814332
chrM.157	0.00521739	0.0194647	0.00381679	0.00516529	0.00852558	0.0144605	0.00721649	0.00191571	0.00361011	0.00352113	0.00571021	0.00546448	0.015855	0.00437318	0.0080573	0.00584795	0.0124792	0.00972898	0.00591716	0.0106302	0.00758214	0.00893921	0.0179076	0.00318471
chrM.175	0.00368324	0.000857633	0.0155616	0.00108225	0.0026096	0.00698487	0.00427807	0.00411523	0.00378788	0.00558659	0.0060652	0.0150502	0.00236407	0.0130468	0.00553506	0.00680658	0.00443656	0.0124088	0.0125261	0.0096231	0.00516796	0.00372671	0.00397219	0.00581879
chrM.198	0.00137646	0.00579151	0.000788022	0.00724638	0	0.00659631	0.0154242	0.0137328	0.0149701	0.0123874	0.000851789	0	0.01287	0.00165426	0	0.00517464	0.030426	0.000819672	0	0.000906618	0.00191939	0.000711238	0.0128355	0.00733272
chrM.223	0.0148699	0.00607533	0	0.00328407	0.00502934	0.0130112	0	0.0218487	0.00373832	0.00620262	0.00105597	0.0165289	0.00833333	0.0127524	0.00389105	0.0185512	0.00639386	0.00214823	0.0160377	0.00236128	0.00384615	0.00271248	0.00903614	0.00887199
chrM.228	0.0107108	0.00252845	0.00902935	0	0.00353669	0.0116732	0.00840336	0.012069	0.00192678	0.00142653	0	0.0110701	0.00694444	0.00678733	0.00414938	0.0103481	0.00395257	0.00113636	0.00891089	0.00252525	0.00132626	0.00286533	0.00468019	0.0132802
chrM.240	0.00795455	0.00445765	0.00636943	0.0041841	0.00392157	0.00913242	0.00377358	0.0118343	0	0.00401284	0.0059952	0.011065	0.00397614	0.00895141	0.00455235	0.00423729	0.0074184	0.00127714	0.00700935	0.00301205	0.00313972	0.00107527	0.00352113	0.005997
chrM.243	0.00358423	0.0015748	0.0242261	0.00446429	0.0162602	0.0119617	0	0.00414938	0.00220751	0.00502513	0.00621891	0.0347826	0.0167715	0.0200535	0.0125786	0.0143014	0.0107034	0.0241611	0.0233129	0.0372771	0.0183028	0.00677966	0.00744879	0.0175719
chrM.265	0.0279605	0.0149254	0.0174419	0.0283019	0.0272615	0.0376712	0.0174564	0.00815217	0.017192	0.0127389	0.0196399	0.0180723	0.0495868	0.00954198	0.021097	0.0184615	0.0303571	0.0587189	0.0367412	0.0474041	0.0479798	0.0231481	0.0397022	0.0177384
chrM.268	0.0101868	0.00220751	0.00801603	0.00325733	0.00882724	0	0.00250627	0	0.00588235	0.00536481	0.0101351	0.00613497	0.011236	0.008	0	0.00787402	0.0127042	0.0109689	0.0149007	0.00943396	0.0104439	0.00623053	0.00507614	0.013544
chrM.286	0.0179211	0.00763359	0.0130719	0.00995025	0.0172043	0.0300752	0.00896861	0.00947867	0.0243902	0.0107066	0.0181818	0.00980392	0.00985222	0	0.0294118	0.026738	0.0230548	0.0135593	0.0121581	0.040201	0.0166667	0.00674157	0.0163265	0.00816327
chrM.303	0	0.04	0.0277778	0.0416667	0.00568182	0	0	0	0.016129	0	0	0.0273973	0	0	0	0.00775194	0.0526316	0	0.0361446	0.0175439	0	0	0.030303	0.0149254
chrM.310	0	0.0151515	0.0153846	0	0	0.0357143	0	0	0.0555556	0.0121212	0.0181818	0	0	0	0	0.008	0	0	0.025641	0	0	0.019802	0.0153846	0
chrM.356	0.0151515	0.0169492	0	0.0277778	0.00704225	0	0	0	0	0.00641026	0	0	0.0204082	0	0	0.0106383	0.025974	0	0	0	0	0.0144928	0	0
chrM.357	0.0298507	0.0166667	0.0217391	0.0555556	0.0559441	0.0384615	0.02	0	0.0217391	0.0128205	0.030303	0.0149254	0.0612245	0.0222222	0	0.0212766	0.0519481	0.0253165	0.0882353	0.0454545	0.0571429	0.0144928	0.0196078	0
chrM.369	0.0178571	0	0	0.03125	0.00769231	0	0.0638298	0	0.025641	0.0141844	0.0365854	0.0169492	0	0.0232558	0	0	0.0253165	0	0.0169492	0.0232558	0.030303	0	0	0
chrM.391	0.0185185	0	0.0238095	0.03125	0.00793651	0	0.0217391	0	0.025641	0	0.0113636	0.0192308	0	0	0	0	0	0	0	0.0212766	0	0.015873	0	0
chrM.398	0.0185185	0.0192308	0	0	0.00826446	0	0.0434783	0.0263158	0	0	0	0.0196078	0	0.0227273	0.03125	0	0.047619	0	0	0	0	0	0	0
chrM.405	0	0.0188679	0	0	0.0178571	0.0588235	0.0434783	0	0	0	0.0113636	0	0.025641	0	0	0	0.0235294	0.0263158	0	0	0	0	0	0
chrM.421	0	0.0384615	0	0	0.00925926	0	0.0465116	0.0294118	0	0.00689655	0.0232558	0	0	0	0	0	0.0229885	0.0394737	0.02	0.0212766	0	0	0	0.0294118
chrM.433	0.037037	0.0869565	0.0277778	0.0434783	0.0947368	0	0.0689655	0.0666667	0.0555556	0.0327869	0.0657895	0.03125	0.047619	0.025641	0	0.0192308	0.106667	0.0847458	0.0652174	0.0769231	0	0.0769231	0.0588235	0.08
chrM.434	0	0.0217391	0	0	0.0107527	0	0.08	0	0	0	0.0136986	0	0	0.0263158	0	0.0196078	0	0	0.0222222	0	0	0	0	0
chrM.452	0.0454545	0	0	0	0.0120482	0	0	0.0740741	0	0	0.047619	0.0606061	0.05	0	0	0.0227273	0.0454545	0.0185185	0	0	0	0.0434783	0	0.0384615
chrM.455	0	0.047619	0	0	0.0493827	0.0666667	0	0	0	0	0.015873	0.0285714	0	0	0	0	0.0151515	0.0363636	0.0625	0	0	0	0	0
chrM.456	0	0.0465116	0	0.0526316	0.0493827	0.0666667	0	0	0	0.018018	0.016129	0.0294118	0.047619	0	0	0	0.0151515	0.0363636	0.0625	0	0	0	0	0.0740741
chrM.459	0	0	0	0	0.025974	0	0	0	0	0.00934579	0.03125	0	0	0	0	0	0	0	0	0.0666667	0	0	0	0
chrM.460	0	0	0	0	0.038961	0	0	0	0	0.00952381	0.03125	0	0	0	0	0	0	0	0	0.0714286	0	0	0	0
chrM.461	0	0	0	0	0.025974	0	0	0	0.0344828	0.0186916	0.0151515	0	0	0	0.0833333	0	0.0322581	0.0169492	0.0357143	0	0	0	0	0
chrM.467	0	0	0	0	0	0	0	0	0.03125	0.00877193	0.0285714	0	0	0	0	0	0	0.0338983	0	0.0333333	0	0	0	0
chrM.494	0.0645161	0.0909091	0.0943396	0.148148	0.0777778	0	0.037037	0	0.0731707	0.0852713	0.0357143	0.0454545	0.142857	0.0384615	0.125	0	0.0588235	0.118421	0.0714286	0.129032	0	0.0895522	0	0.0294118
chrM.519	0	0.028169	0.0294118	0.0232558	0.042735	0	0.025641	0.047619	0.04	0	0.0265487	0	0	0.0422535	0.0625	0	0	0.0480769	0.0638298	0	0	0.0357143	0	0
chrM.541	0	0.0131579	0	0.0377358	0.0129032	0	0	0	0.0289855	0	0.00719424	0.011236	0	0	0	0	0.0111111	0.0186916	0	0.0163934	0	0	0	0.0163934
chrM.548	0	0.010989	0	0	0.00568182	0	0	0.0138889	0	0	0	0	0	0	0	0	0.029703	0	0.0140845	0.028169	0.0106383	0.00826446	0	0
chrM.554	0.0183486	0.0104167	0.0150376	0.012987	0.0204082	0	0.046875	0	0.0638298	0.013245	0	0	0.0149254	0.00806452	0.0190476	0	0.0330579	0.00666667	0.0361446	0.0116279	0.00847458	0.0070922	0	0
chrM.557	0	0.030303	0	0.0487805	0.0295567	0	0.0454545	0	0.0206186	0.00621118	0.0105263	0	0.0144928	0.00763359	0	0.00552486	0.0148148	0.00621118	0.0217391	0.00952381	0.0148148	0.00662252	0.0434783	0
chrM.561	0.00787402	0.0186916	0	0.0106383	0	0.0149254	0.0246914	0	0	0.00557103	0.00485437	0	0.0133333	0.00699301	0	0.00492611	0	0.0116279	0	0	0	0.00568182	0	0.0215054
chrM.564	0.00787402	0	0	0	0.0042735	0.0294118	0	0	0	0.00826446	0	0	0.0131579	0.00671141	0	0	0.00649351	0.00571429	0	0.00757576	0	0	0.0338983	0
chrM.568	0.125828	0.151786	0.0955056	0.15534	0.0996169	0.0833333	0.218391	0.0630631	0.142857	0.0803109	0.0956522	0.0714286	0.142857	0.0843373	0.108974	0.0752212	0.0823529	0.115385	0.129032	0.06	0.111111	0.184211	0.222222	0.0934579
chrM.569	0.01875	0.015748	0.015544	0.0377358	0.0104895	0.0365854	0.0309278	0.0169492	0.0172414	0.00737101	0.0121457	0	0.032967	0.0225989	0.0176471	0.00847458	0.00546448	0.0152284	0.0150376	0	0.0181818	0.0195122	0.0447761	0.00869565
chrM.578	0.0131004	0.0472973	0	0.0437956	0.0214477	0	0.028777	0.00657895	0.00735294	0.0083682	0.00986842	0.00568182	0.018018	0.00454545	0.0141509	0.00694444	0.0315315	0.0281124	0.015625	0.025641	0.0108303	0.027451	0.0319149	0.00645161
chrM.598	0.00502513	0.00819672	0.0026455	0.00483092	0.0107527	0.00966184	0.00425532	0	0	0.00562588	0.0087146	0.00657895	0.0157895	0.00837989	0.00928793	0.00240964	0.00289855	0.0106952	0.00519481	0.0212121	0.00671141	0.00740741	0.00469484	0.00389105
chrM.612	0.0113636	0.0145773	0.00423729	0.0122449	0.021309	0.015444	0.01	0.00327869	0.0122449	0.0124014	0.0126354	0.0102828	0.0228137	0.0110619	0.00787402	0.00383877	0.019802	0.0149573	0.0227273	0.0115741	0.0254083	0.0244399	0.0277778	0.00609756
chrM.625	0.0134953	0.00204499	0.00886263	0.00641026	0.0159314	0.0189274	0	0.00738007	0.00318471	0.00292969	0.00699301	0.0228571	0.0132275	0.0201342	0.0165289	0.010453	0.00544465	0.0149502	0.0170807	0.0069808	0.016035	0.00925926	0.042654	0.0216963
chrM.637	0.0336239	0.0687023	0.0450205	0.0466472	0.0186404	0.0401146	0.045977	0.0429553	0.02	0.0147059	0.0172414	0.044484	0.0342298	0.0199693	0.0438729	0.025641	0.0203125	0.0164671	0.0490342	0.0347003	0.0366848	0.0698006	0.0571429	0.0388889
chrM.647	0.00579374	0.00716846	0.00125945	0.00522193	0.00725953	0.0100756	0.00218341	0.00315956	0	0.00254237	0.00547645	0.00160514	0.00684932	0.00280505	0.0125698	0.000972763	0.00544959	0.00626566	0.00831025	0.00744048	0.00632111	0.00653595	0.00992063	0.00683761
chrM.654	0.00225479	0.00345423	0.00371287	0.005	0.00342173	0.00952381	0.00840336	0.00310559	0.0175	0.0299838	0.00623053	0.00465839	0	0.00531915	0.00404313	0.00189934	0.00765306	0.00578035	0.00524934	0.00144718	0.00121507	0.00253165	0.00381679	0
chrM.657	0.0167224	0.0169492	0.012285	0.0124688	0.0328559	0.0375587	0.018595	0.0137615	0.0469136	0.0391374	0.0174002	0.0152439	0.0151515	0.0220779	0.0319149	0.0112465	0.0215736	0.0250284	0.0167526	0.0186514	0.0239808	0.0160692	0.0132325	0.0158983
chrM.705	0.0147651	0.00927835	0.00321802	0.0107198	0.0137457	0.0127298	0.0352609	0.00095511	0.0112676	0.00893796	0.00842515	0.00682594	0.0114796	0.0014556	0.00256191	0.00172712	0.00734694	0.0147949	0.00658979	0.00515907	0.00768049	0.0146306	0.00655022	0.00892857
chrM.730	0.004662	0.00718133	0.00272851	0.0113924	0.00597312	0.00482509	0.00829384	0.00334448	0.00682594	0.00495495	0.00804721	0.00365497	0.00895857	0.00060024	0.0060423	0.00786627	0.00797872	0.0106443	0.0100865	0.00457317	0.00667111	0.00497512	0.00283822	0.00843882
chrM.744	0.0313163	0.0238683	0.0138138	0.0160183	0.0209663	0.0253863	0.031016	0.0279503	0.00891972	0.00787728	0.0174303	0.0132538	0.0265306	0.0196829	0.0352011	0.0203991	0.0195958	0.0237854	0.0249158	0.0325485	0.0222356	0.0245262	0.016323	0.0236407
chrM.750	0.00904255	0.006628	0.00179319	0	0.00816327	0.00772627	0.00647249	0.0118671	0.000998004	0.00457952	0.005	0.00532623	0.00510204	0.00869093	0.00944767	0.00754549	0.00855223	0.00953337	0.00473293	0.00486111	0.00729483	0.00505334	0.00944206	0.0126883
chrM.781	0.0367542	0.0333828	0.0217155	0.0221551	0.0331288	0.0524781	0.0352381	0.0282686	0.0209974	0.0210406	0.0218555	0.0348767	0.0362511	0.0347358	0.0425532	0.0224906	0.0283465	0.0294765	0.0455946	0.0372671	0.0435484	0.0284408	0.03386	0.0339223
chrM.802	0.0443396	0.0710696	0.0181721	0.0359572	0.0408084	0.0641509	0.07	0.0220798	0.0366972	0.0329341	0.0344086	0.023766	0.0522325	0.0189229	0.0644728	0.025	0.0340573	0.0372408	0.0619524	0.0511714	0.0459156	0.0448293	0.0691643	0.0320781
chrM.803	0.0116659	0.00282486	0.00105597	0.00288184	0.00693642	0.0140713	0.00809353	0.00282486	0.00330306	0.00297287	0.0029838	0.00365186	0.0033195	0.00192864	0.0114247	0.000404694	0.0029383	0.00376884	0.016119	0.00918555	0.0095037	0.00352467	0.00499643	0.00207612
chrM.809	0.00873162	0.0179931	0.00259875	0.0111628	0.00756144	0.00457457	0.0204444	0.00772472	0.00397772	0.00396825	0.00290698	0.00847971	0.0113729	0.00576923	0.00400802	0.00529747	0.00143062	0.00367047	0.00614628	0.00363857	0.00674974	0.0109181	0.0152778	0.00677048
chrM.812	0.00649652	0.0228058	0.00683491	0.0085389	0.0121488	0.0174793	0.0205541	0.0106232	0.00958466	0.00807339	0.00921659	0.00366077	0.0171429	0.00777076	0.0134499	0.00123457	0.0148042	0.013024	0.0167598	0.0104039	0.00735294	0.00806045	0.0152672	0.00966184
chrM.830	0.0056684	0.0171233	0.00637959	0.00187441	0.00795153	0.00555556	0.0106007	0.0069541	0.00853375	0.00482733	0.00420698	0.00875	0.00885668	0.0053012	0.00942761	0.00688765	0.00514981	0.00826446	0.0101587	0.0127632	0.0100742	0.00515996	0.00890411	0.00206612
chrM.844	0.00385914	0.00955631	0.016622	0.00892061	0.00514139	0.00725953	0.00964067	0.00786276	0.00533537	0.00478821	0.00417885	0.00888889	0.010425	0.0139557	0.00482094	0.00713012	0.00503202	0.00233281	0.00512492	0.00196207	0.00429646	0.00860759	0.0118881	0.0115725
chrM.867	0.0388032	0.0556309	0.0203874	0.0470685	0.0163221	0.0373588	0.0656146	0.0291121	0.0201493	0.0159017	0.0171836	0.0256724	0.0547417	0.0212364	0.0408759	0.0258772	0.0195817	0.020316	0.0302433	0.0339773	0.0450928	0.0471561	0.0487145	0.026387
chrM.872	0.0172414	0.0237933	0.0187913	0.0115321	0.0190785	0.011324	0.0165289	0.037037	0.0185185	0.0148605	0.0163522	0.0151699	0.019954	0.0122815	0.0343066	0.014461	0.0141405	0.0137189	0.0146277	0.0160858	0.0144385	0.0130435	0.0323668	0.0129076
chrM.883	0.0152919	0.00801068	0.00653266	0.00578035	0.00646784	0.0127011	0.00636436	0.0120996	0.00963677	0.00400729	0.00494234	0.00421433	0.00610221	0.00560486	0.0143988	0.00659631	0.00617556	0.00592373	0.00836013	0.00604433	0.0137858	0.00434363	0.0152926	0.0131666
chrM.938	0.0099283	0.00529501	0.00449186	0.00670498	0.00493421	0.01069	0.0113729	0.00296516	0.0032077	0.00452861	0.00431862	0.00655022	0.00488202	0.00490731	0.00904605	0.00610772	0.00843091	0.00372208	0.00861394	0.00712589	0.00648968	0.00590667	0.00734754	0.00863931
chrM.946	0.0611303	0.0395257	0.0644405	0.0340681	0.0332072	0.0709939	0.0367586	0.0687548	0.0233528	0.0263591	0.0219561	0.0742424	0.0376254	0.0759057	0.0587234	0.0719764	0.0353607	0.0379531	0.0732899	0.0400327	0.047966	0.0262195	0.0409401	0.0638456
chrM.956	0.0158501	0.0552585	0.0372881	0.0498301	0.112477	0.0232558	0.068609	0.0378984	0.0986175	0.0916703	0.0768811	0.044287	0.0464015	0.0419202	0.0425532	0.0326937	0.0871514	0.0606343	0.0262097	0.0455446	0.0470673	0.0580205	0.0556478	0.0358932
chrM.957	0.00153728	0.00994575	0.00557491	0.0114811	0.00775547	0.00271739	0.0104463	0.00696258	0.00461681	0.00439367	0.00824176	0.00813008	0.00769971	0.0104895	0.00333333	0.0125092	0.00400802	0.00515222	0.00940439	0.0061792	0.00373134	0.00757576	0.00585284	0.00255754
chrM.960	0.00206825	0.0136612	0.0147895	0.0322004	0.0407767	0.00201207	0.0202605	0.0357143	0.102922	0.0887681	0.0585842	0.0346821	0.0297872	0.0195853	0.015748	0.0129108	0.0801471	0.0589459	0.00149031	0.0306644	0.0245536	0.0250522	0.0279898	0.0177839
chrM.961	0.00207254	0.0163488	0.0147059	0.0322581	0.0419897	0.00401606	0.0201439	0.0368906	0.104113	0.0893074	0.0584416	0.0342368	0.0299145	0.0195178	0.0156495	0.0128806	0.0811997	0.0599721	0.00296736	0.0304054	0.0244444	0.0271116	0.0290771	0.0177596
chrM.962	0.00403226	0.0107962	0	0.00706714	0.0107868	0.00194932	0.012605	0.00381194	0.00878294	0.0171192	0.0174742	0.00558659	0.00280899	0.0111483	0.00150376	0	0.0186916	0.00823045	0.0056899	0.0131579	0.00421496	0.0131579	0.0172202	0.00925926
chrM.965	0.00584226	0.05	0.0334412	0.048951	0.125473	0.00560748	0.0765027	0.0343558	0.110414	0.100409	0.0806578	0.048583	0.0463483	0.0396996	0.0373563	0.0366667	0.102509	0.0754458	0.0154278	0.0461049	0.0450358	0.062069	0.0630202	0.0399485
chrM.966	0.00582524	0.051114	0.034188	0.0506993	0.128625	0.00750469	0.0777626	0.0391198	0.111111	0.103267	0.0821596	0.0486486	0.0464135	0.0416222	0.0385714	0.0364641	0.106169	0.0769231	0.0152778	0.0461783	0.0470348	0.0617042	0.0642857	0.0396419
chrM.969	0.0116054	0.0589777	0.0380952	0.0817391	0.119168	0.00931099	0.0790885	0.0482509	0.156171	0.13581	0.106918	0.0662162	0.0646067	0.0573858	0.0467422	0.0429515	0.122945	0.0909091	0.0274348	0.0605096	0.0570265	0.0749027	0.0847059	0.0477987
chrM.975	0.0259259	0.0505051	0.0299103	0.060241	0.0694957	0.0191972	0.0702211	0.0463499	0.107186	0.0884549	0.0672854	0.0476804	0.0502035	0.0343474	0.0401606	0.0336134	0.0847933	0.0709505	0.0234375	0.0482655	0.0544747	0.0578199	0.0637813	0.0322967
chrM.989	0.00170648	0.00464037	0.0035524	0.0048	0.0113028	0.00158228	0.00956938	0.00205973	0.00802752	0.0105497	0.00989399	0.00810185	0.0137672	0.00345125	0.00362319	0.00560224	0.00930851	0.0100125	0	0.00138504	0.00524934	0.0042337	0.00931677	0.00324324
chrM.993	0.0356275	0.056867	0.0495868	0.0785498	0.159836	0.0574374	0.0960265	0.0539499	0.134361	0.122093	0.114499	0.0713502	0.0926594	0.0626526	0.0778781	0.0558464	0.138799	0.136585	0.0755556	0.0671835	0.0666112	0.108713	0.08	0.0585267
chrM.994	0.00398724	0.00521921	0.00649878	0.0134128	0.0213997	0.00289436	0.0119826	0.000946074	0.00643777	0.00574113	0.0141034	0.00651466	0.00818713	0.00963082	0.00886918	0.00776531	0.0179949	0.0205438	0.0251366	0.0139949	0.00164204	0.0166271	0.00686275	0.00294118
chrM.1012	0.0126939	0.0153257	0.00868936	0.0136426	0.0514286	0.00947226	0.0124095	0.0062333	0.0232804	0.0190036	0.0186791	0.0115425	0.0102506	0.00608828	0.0179462	0.00698216	0.0209014	0.0154486	0.0154321	0.00744417	0.0208333	0.0135424	0.0112465	0.00925926
chrM.1033	0.00194679	0.00644567	0.00456919	0.00251572	0.0101752	0.00544218	0.00704225	0.00503356	0.0159236	0.0207577	0.00470114	0.0029098	0.0147392	0.00503235	0.00551978	0.00693481	0.00576553	0.00766962	0.00674374	0.00235849	0.00594354	0.00392157	0.0108597	0.00364631
chrM.1064	0.0447761	0.0358362	0.0478821	0.0431472	0.0569583	0.0285714	0.0702754	0.0675466	0.0915254	0.10141	0.0835544	0.0469858	0.0459519	0.0332248	0.0347163	0.0399458	0.121673	0.0697812	0.0160285	0.0738758	0.0903361	0.0578253	0.0560132	0.0660295
chrM.1072	0.0208461	0.00587248	0.017491	0.0165184	0.0367561	0.0244845	0.0139665	0.0166793	0.0224467	0.0265583	0.0256748	0.0121845	0.016269	0.0261146	0.0191987	0.0226064	0.0226131	0.0344425	0.0220264	0.00944386	0.0151724	0.0110497	0.0169355	0.024957
chrM.1076	0.00250156	0.00338123	0.00554187	0.00633714	0.00896057	0.0052356	0.0103286	0.00766284	0.00451977	0.00772627	0.00534402	0.00350877	0.00770077	0.00317864	0.0042337	0.00675676	0.00821226	0.0101493	0.00177462	0.00846561	0.00701754	0.00748596	0.00897227	0.00176678
chrM.1083	0.10418	0.0799334	0.0811648	0.0748387	0.0842105	0.0680272	0.120308	0.102884	0.1188	0.128191	0.0912209	0.0771993	0.0884354	0.0567108	0.0846154	0.0743802	0.136714	0.081571	0.0685921	0.127749	0.137045	0.0892405	0.121911	0.105596
chrM.1102	0.0175659	0.0129976	0.0223529	0.0255786	0.0211574	0.019685	0.0249004	0.0404494	0.0249433	0.023015	0.0237933	0.0145719	0.0157835	0.0296717	0.0154639	0.0183799	0.0271318	0.0173653	0.017762	0.0254842	0.0329132	0.0196078	0.0280674	0.0328305
chrM.1116	0.00358852	0.0046332	0.00396376	0	0.00925355	0.00504414	0.00192123	0.00729927	0.0032967	0.00680658	0.00469169	0.0052356	0.00222717	0.00122399	0.00585284	0.00718016	0.00643087	0.00779376	0.00344234	0.00595238	0.00414365	0.00371978	0.00862069	0.00873362
chrM.1124	0.00979827	0.00675169	0.0093819	0.00682594	0.00922509	0.0183374	0.011236	0.0223308	0.00539957	0.00630011	0.00466667	0.00672834	0.00977199	0.00351906	0.00562249	0.0094399	0.00842515	0.0106572	0.00823723	0.0105263	0.0185676	0.00600601	0.00993884	0.0177365
chrM.1139	0.0307692	0.0058651	0.0563847	0.00342857	0.00609013	0.0400972	0.0139018	0.0403619	0.0075188	0.012426	0.00806452	0.0591667	0.0154867	0.0447414	0.0172279	0.0400501	0.012987	0.00882872	0.0290323	0.0670444	0.0295898	0.0125598	0.0115207	0.0570213
chrM.1150	0.0355731	0.0271623	0.0394521	0.0159091	0.0297691	0.0300481	0.0302475	0.03206	0.0396996	0.0327381	0.0272606	0.0388979	0.0330396	0.0324048	0.0192753	0.0447578	0.0549242	0.0261172	0.0350598	0.066918	0.0559299	0.0333532	0.0319392	0.0344828
chrM.1159	0.0169306	0.0125698	0.00687104	0.00788288	0.00831354	0.0150812	0.0105263	0.00598007	0.0104932	0.012987	0.00791557	0.00391236	0.0149733	0.00498615	0.00974513	0.00539892	0.0135635	0.0147727	0.0131376	0.0183486	0.00994036	0.00756254	0.00810612	0.00650407
chrM.1203	0.00968661	0.00484429	0.00933553	0.0109489	0.00229358	0.00940071	0.00789474	0.00866089	0.0031679	0.000689655	0.00287977	0.00883534	0.00533618	0.0124717	0.003125	0.00371978	0.00311139	0.00226629	0.00634417	0.00808081	0.0080591	0.00846354	0.0043956	0.00792393
chrM.1223	0.0237307	0.022846	0.00955921	0.0142518	0.0299266	0.0347722	0.0270758	0.0162127	0.0196507	0.0172414	0.023562	0.0238291	0.0224599	0.0131435	0.0218209	0.00752315	0.0222892	0.0273415	0.0243137	0.0206573	0.0316537	0.0176355	0.035868	0.0178156
chrM.1233	0.00808625	0.00729927	0.00418629	0.00232019	0.00341297	0.00487805	0.00922509	0.00775695	0.00441014	0.00661813	0.00420168	0.0104418	0.00632244	0.0066482	0.0125369	0.00403691	0.0041866	0.00117994	0.00470588	0.00729927	0.00696203	0.00645578	0.00909727	0.00766871
chrM.1275	0.00756228	0.0112994	0.00638298	0.00277778	0.0145	0.0119641	0.00692308	0.00163845	0.0101103	0.0136596	0.0142518	0.00913242	0.00874891	0.00888681	0.0136476	0.00756501	0.0166493	0.0130065	0.00855263	0.00840979	0.010451	0.00767656	0.0138304	0.00688791
chrM.1278	0.0109314	0.0117713	0.00712788	0.00822669	0.0108321	0.00688299	0.0104869	0.0135501	0.00994575	0.0112108	0.00934034	0.0122265	0.0137575	0.00792171	0.00796081	0.0106729	0.0102564	0.0103194	0.00967742	0.00834598	0.00433839	0.00857719	0.0118203	0.0123609
chrM.1286	0.00215332	0.00671141	0.00496689	0.00273973	0.00778589	0.00485437	0.00148699	0.00745871	0.00542495	0.00276855	0.0057971	0.00446429	0.00505476	0.00414556	0.00846945	0.00411711	0.00610066	0.00832925	0.00380711	0.00450789	0.00322928	0.00149701	0.00946186	0.0116208
chrM.1288	0.0145486	0.0166482	0.0279605	0.0109489	0.016982	0.023301	0.0140845	0.00430571	0.015274	0.0131723	0.0115274	0.0303222	0.0109244	0.0265446	0.0138387	0.0208711	0.0172589	0.0116618	0.0158529	0.0224048	0.0144772	0.00943865	0.0169889	0.021225
chrM.1310	0.0977505	0.048675	0.0542291	0.0423042	0.119059	0.0800368	0.055102	0.0671141	0.0662139	0.0769625	0.0788204	0.059988	0.0572549	0.0641784	0.079706	0.0511608	0.091264	0.0791199	0.0811309	0.0755132	0.0789474	0.0552908	0.0656285	0.0625365
chrM.1317	0.00362903	0.00913978	0.00402739	0.00530973	0.0106138	0.00807175	0.00929615	0.00965938	0.00577558	0.00651629	0.00363825	0.0071048	0.0105263	0.0134529	0.00779944	0.00720644	0.00913462	0.00637233	0.00730371	0.00657895	0.00458716	0.00462749	0.00770925	0.00694444
chrM.1324	0.00603379	0.00533333	0.0141529	0.00700525	0.00323027	0.00888099	0.00716146	0.0145949	0.00325998	0.000970874	0.00206398	0.0117925	0.0058651	0.0193172	0.00612813	0.00543251	0.00423928	0.00222717	0.00604595	0.00587803	0.00611309	0.00644271	0.00758397	0.00792303
chrM.1340	0.00643604	0.00378174	0.00563834	0.00589722	0.00717167	0.00865052	0.00580271	0.00932642	0.00313234	0.00376117	0.0030426	0.00646298	0.00359712	0.00677813	0.00988468	0.00590219	0.00508083	0.00702988	0.00660661	0.00445104	0.00709939	0.00538841	0.00905701	0.0113701
chrM.1347	0.00686037	0.00703463	0.00768298	0.006639	0.0146667	0.0138408	0.00641849	0.0131857	0.00859375	0.0120203	0.00959112	0.00468933	0.00853485	0.0140845	0.00609756	0.00921659	0.0165899	0.0175901	0.00841346	0.00822123	0.00608828	0.0044405	0.00912017	0.0208922
chrM.1360	0.0128308	0.0107354	0.0148774	0.00886382	0.0119575	0.0216826	0.00826446	0.0230439	0.00705882	0.00990545	0.00656566	0.0117371	0.0151307	0.0139263	0.0133779	0.00997506	0.0151794	0.0114437	0.0216606	0.0139603	0.0127033	0.00699606	0.0138815	0.0107588
chrM.1368	0.0949193	0.0785231	0.0896825	0.0481651	0.0634082	0.121519	0.0497543	0.118365	0.0244275	0.0285838	0.0399015	0.0683761	0.0734803	0.110619	0.0862355	0.0807175	0.061991	0.0497427	0.101624	0.0959885	0.0848635	0.0523182	0.08	0.104075
chrM.1375	0.0297689	0.026957	0.0382643	0.0188964	0.0244115	0.0426065	0.0274558	0.0506596	0.0196226	0.0191164	0.0209144	0.0560907	0.0256917	0.0474934	0.0236654	0.0370968	0.025305	0.021879	0.0307329	0.0262598	0.0291071	0.0214646	0.027376	0.047541
chrM.1381	0.0253165	0.0247168	0.0147917	0.0206338	0.0165114	0.0294118	0.0179856	0.0221993	0.012574	0.0162975	0.0153551	0.0377149	0.0215405	0.0242215	0.0255435	0.0146419	0.0186916	0.0188838	0.0276817	0.0294118	0.0195798	0.0164948	0.0264766	0.0197018
chrM.1394	0.116833	0.106328	0.0961615	0.136596	0.0893311	0.105306	0.094012	0.0833765	0.118335	0.106561	0.0959885	0.0852368	0.11399	0.0906331	0.0833333	0.0979158	0.0738106	0.0805173	0.0990156	0.0849858	0.206311	0.119683	0.0942623	0.0875952
chrM.1410	0.10458	0.0609319	0.0726345	0.0688666	0.0906433	0.112609	0.0416911	0.0771222	0.0773639	0.068555	0.0766698	0.0543303	0.0742857	0.0809665	0.0878127	0.0874806	0.0897603	0.0801809	0.110241	0.10519	0.15124	0.0567347	0.0585	0.0761502
chrM.1424	0.0119269	0.00997506	0.00967492	0.00728332	0.010839	0.0135135	0.00858124	0.00824043	0.0136789	0.00902379	0.00755073	0.00935551	0.009113	0.0139553	0.0150337	0.00840979	0.00929054	0.0102483	0.00894737	0.0100402	0.0128973	0.00562475	0.0130751	0.00848727
chrM.1433	0.0496588	0.0475949	0.0644401	0.0285929	0.066343	0.0547226	0.0159453	0.075217	0.0321168	0.0334179	0.0481518	0.0194872	0.0463697	0.0783228	0.0530654	0.069685	0.0600601	0.062299	0.0572178	0.0442359	0.0591497	0.04158	0.0447907	0.0717822
chrM.1451	0.00995619	0.00691857	0.0105734	0.00786164	0.0130879	0.0159212	0.00343643	0.00978474	0.0216257	0.0185425	0.0075	0.00729167	0.0113565	0.0129607	0.00856073	0.0110159	0.0106762	0.0126119	0.0144	0.0134466	0.0167064	0.0100218	0.00956215	0.0164918
chrM.1462	0.142263	0.0631285	0.0896785	0.0553227	0.10118	0.138306	0.019573	0.120328	0.114109	0.115436	0.0782881	0.0315091	0.0669266	0.118094	0.121606	0.100589	0.0912882	0.0902806	0.149972	0.133038	0.159207	0.0624434	0.0695836	0.0944272
chrM.1465	0.0188521	0.016165	0.0147992	0.0167364	0.0113636	0.0310078	0.0125899	0.0205973	0.0100231	0.00630063	0.00681699	0.0117779	0.0177049	0.0143702	0.0165525	0.0173215	0.0120538	0.00857493	0.0233723	0.0202399	0.0546674	0.0100273	0.0223285	0.0155602
chrM.1493	0.00472144	0.00826972	0.00331754	0.013369	0.00781589	0.00763359	0.00867679	0.00286862	0.00606586	0.00486855	0.00391937	0.0078125	0.00453172	0.00430828	0.00597213	0.00430416	0.00733855	0.00986701	0.0094399	0.00855432	0.00630734	0.00887574	0.00787879	0.0045977
chrM.1512	0.00303183	0.00543109	0.0025025	0.00469043	0.00649954	0.0103676	0.0106383	0.00375704	0.00557103	0.00486486	0.00596659	0.00322061	0.00665557	0.00214823	0.005743	0.00355691	0.00837258	0.00799624	0.00426136	0.00633484	0.00253004	0.00464157	0.00536553	0.00442198
chrM.1527	0.0133779	0.0096225	0.0082282	0.00617284	0.0149408	0.0165975	0.0199818	0.0140647	0.00808081	0.00918485	0.00253325	0.0439158	0.0119595	0.00998825	0.0117925	0.00618673	0.0120413	0.00617602	0.0134175	0.00390625	0.0267559	0.00676437	0.011236	0.0117322
chrM.1530	0.0137615	0.0210685	0.00335196	0.0104822	0.0172414	0.0212314	0.010157	0.00360231	0.00822199	0.00815851	0.0110175	0.00459559	0.0178404	0.0029976	0.0209171	0.00289519	0.0121739	0.0146444	0.0144462	0.014881	0.00540176	0.0116414	0.0192901	0.0119634
chrM.1531	0.0207135	0.0316265	0.00612472	0.021097	0.0288714	0.0278075	0.0194986	0.00648882	0.0153846	0.0139454	0.0135484	0.0109991	0.0358491	0.00780781	0.025	0.00757135	0.0167051	0.0213431	0.0176565	0.0178394	0.0101626	0.0193662	0.033411	0.0120397
chrM.1541	0.0123748	0.010101	0.00734463	0.00747065	0.0260916	0.0108342	0.01322	0.0125926	0.0164271	0.0123602	0.0125082	0.0130112	0.0154739	0.0146699	0.0090312	0.0103155	0.0208333	0.0150104	0.0132341	0.0130653	0.00955631	0.0102225	0.019154	0.0152395
chrM.1632	0.0224972	0.00418994	0.0140598	0.00180505	0.00342173	0.0267261	0.00344234	0.0147059	0	0.000880282	0.00108108	0.00493421	0.00575816	0.0245614	0.0237288	0.0104651	0.00262467	0.000823723	0.0186125	0.0235935	0.0137363	0.0075	0.0167504	0.00582242
chrM.1638	0.0193004	0.014556	0.0139665	0.00943396	0.00903342	0.0487805	0.0254545	0.0268456	0.00350263	0.002693	0.00663717	0.026455	0.0141129	0.0268886	0.0409982	0.0161491	0.0117117	0.00848896	0.0260708	0.0211946	0.0194611	0.0104031	0.0289331	0.0253165
chrM.1646	0.0545213	0.0328638	0.0352113	0.0184049	0.017425	0.0769231	0.0361446	0.0904059	0.00912409	0.0103676	0.003517	0.0550098	0.0326087	0.0676056	0.0830116	0.0348059	0.0198488	0.0262919	0.0729614	0.0833333	0.0663265	0.0198864	0.0503018	0.0496324
chrM.1653	0.00577201	0.0184564	0.00831601	0.01875	0.0171891	0.0058651	0.0238612	0.004	0.0173745	0.00890208	0.0264151	0.00647948	0.0180995	0.010574	0.00634249	0.0130058	0.013013	0.0201536	0.00717703	0.00451467	0.0128205	0.0125196	0.0194805	0.00194175
chrM.1658	0.0074184	0.00345423	0.00530223	0.00422833	0.00507614	0.003125	0.00228833	0.00838574	0.00196464	0.00202224	0.002574	0	0.00472813	0.00466563	0.00217391	0.00304878	0.00101626	0.00296736	0.0199501	0.00453515	0.0153257	0.00483092	0.0155556	0.00608519
chrM.1674	0.0137457	0.0130354	0.00721154	0.00925926	0.00873362	0.0145985	0.00514139	0.00990099	0.00856531	0.0109051	0.0122449	0.00498753	0.0130548	0.0119863	0.0154242	0.00696864	0.0075431	0.0119306	0.0225989	0.0222772	0.015625	0.0117417	0.0120773	0.0091954
chrM.1682	0.0121065	0.182222	0.024735	0.0517241	0.028169	0.0232558	0.0147059	0.0188679	0.0262467	0.139208	0.0186125	0.0321429	0.0145455	0.0119048	0.019305	0.0126263	0.0281065	0.0183357	0.00833333	0.021978	0.0136986	0.0353535	0.0362319	0.0106383
chrM.1685	0.0167224	0.0892019	0.17192	0.123596	0.0623853	0.0166667	0.0729167	0.0353535	0.0742049	0.0696721	0.0846325	0.0956522	0.0410256	0.047619	0.078125	0.0388693	0.1606	0.0797665	0.0165746	0.13369	0.0375587	0.0797342	0.0555556	0.0818182
chrM.1686	0.0199336	0.0919811	0.18314	0.129944	0.0641026	0.025	0.0736842	0.0351759	0.0774648	0.0785124	0.0890869	0.110132	0.0463918	0.0479452	0.0833333	0.0390071	0.172414	0.0838207	0.0167598	0.151351	0.0521327	0.08	0.0757576	0.0825688
chrM.1687	0.00331126	0.0305164	0.0637681	0.039548	0.0257353	0.00840336	0.0364583	0.0100503	0.0387324	0.0206044	0.029148	0.0176991	0.0103627	0.0242215	0.0260417	0.0035461	0.0516129	0.0272374	0.0111732	0.0594595	0.0236967	0.016835	0.0152284	0.0137615
chrM.1688	0.013289	0.0411622	0.00877193	0.0229885	0.0261682	0.0168067	0.0210526	0.0149254	0.0428571	0.0195804	0.0159453	0.018018	0.0104167	0.00348432	0.0107527	0.0141343	0.0324675	0.0237624	0.0168539	0.0163043	0.027907	0.0167785	0.0307692	0.00938967
chrM.1689	0.0166667	0.0457831	0.0291545	0.0397727	0.0336449	0.0245902	0.03125	0.035	0.0501792	0.0263889	0.016129	0.0401786	0.0105263	0.0138408	0.0326087	0.0285714	0.0365591	0.0299401	0.0168539	0.0216216	0.045045	0.0200669	0.0412371	0.0185185
chrM.1695	0	0.00744417	0.0201149	0.010929	0.021611	0.00813008	0.021164	0.00540541	0.0507246	0.0228245	0.0257611	0.00471698	0.00529101	0.00694444	0.0104712	0.0142857	0.0544662	0.0414079	0.0110497	0.00595238	0.0045045	0.00675676	0.0263158	0.00966184
chrM.1700	0.003367	0.0349127	0.0336134	0.0265957	0.0235294	0.00775194	0.0260417	0.010989	0.0181818	0	0.0164706	0.0138889	0.00534759	0.013245	0.0159574	0.00724638	0.0311111	0.0213675	0.00549451	0.0299401	0.00892857	0.00353357	0.0210526	0.0145631
chrM.1728	0.0100251	0.0298851	0.00862069	0	0.00791139	0.0274725	0.00452489	0	0	0.00508906	0	0	0.00980392	0.0146699	0.0199203	0.00301205	0.0115385	0.00530035	0.0125523	0	0.0231023	0.0078534	0.00847458	0.00772201
chrM.1735	0.0126316	0.00659341	0.00575816	0.0102041	0.0122117	0.00913242	0.00369004	0	0.0078534	0.013683	0.00650407	0.00634921	0.017316	0.00224215	0.0130719	0.00763359	0.0133111	0.00726744	0.00330033	0	0.0107817	0.0174672	0.0106762	0.0031746
chrM.1785	0.0389805	0.0424242	0.0523732	0.0830769	0.0992529	0.0543131	0.0621302	0.0300546	0.0934394	0.0649718	0.0557621	0.0387097	0.0330882	0.038526	0.0340909	0.030303	0.0995907	0.0856808	0.0541761	0.0442478	0.0466786	0.0601504	0.0606936	0.0547264
chrM.1794	0.0174419	0.0163934	0.0128617	0.0244648	0.0466531	0.00306748	0.0465116	0.0159151	0.0311284	0.0277778	0.0361446	0.00816327	0.032967	0.0242326	0.00660793	0.0130597	0.0305851	0.0480984	0.0152505	0.0112676	0.015544	0.0227273	0.0222841	0.0269608
chrM.1801	0.0703448	0.048	0.059375	0.074184	0.0631068	0.0601719	0.0421348	0.0567901	0.0537037	0.0367384	0.0348432	0.0644567	0.0310345	0.0704648	0.082996	0.0514184	0.0511222	0.0456961	0.0589431	0.0626632	0.0715447	0.0625	0.0427807	0.0547945
chrM.1837	0.0108043	0.00550459	0.0108254	0.00529101	0.0190555	0.00248756	0.0170316	0.00793651	0.017452	0.019263	0.0121012	0.00458716	0.00653595	0.01287	0.00837521	0.00633914	0.0178197	0.0183993	0.00676819	0.00220264	0.0111111	0.0110742	0.0107991	0.0114723
chrM.1901	0.0383693	0.0742515	0.0357447	0.0738739	0.0403727	0.038961	0.0632353	0.0319803	0.0306966	0.0346964	0.039261	0.0353063	0.0566038	0.017842	0.0570222	0.0268318	0.0390738	0.0449804	0.050592	0.0454545	0.0487365	0.053323	0.0657568	0.0379437
chrM.1902	0.00625978	0.00940071	0.001657	0.0121951	0.00368098	0.00476948	0.0156919	0.00357143	0.00696056	0.00793167	0.00911854	0.00306122	0.00841751	0.00249169	0.014553	0.00300903	0.0085592	0.00320102	0.0147992	0.0157687	0.00967458	0.0030303	0.0108696	0.00353357
chrM.1935	0.0335655	0.0329575	0.0130293	0.0232897	0.0282968	0.0333745	0.0341151	0.0128977	0.0118227	0.0157523	0.0170025	0.0151134	0.015625	0.00726552	0.0338849	0.0132399	0.0175227	0.0214362	0.0464345	0.0447917	0.0322581	0.0192308	0.0218778	0.0166813
chrM.1946	0.0035693	0.0231445	0.0117502	0.00542741	0.00986501	0.0060024	0.0191919	0.00991736	0.00870406	0.00480769	0.00371747	0.00820345	0.013382	0.01287	0.00981873	0.00726744	0.0119048	0.0125852	0.0102848	0.00594648	0.00604027	0.00970874	0.0176367	0.0127334
chrM.1960	0.0293142	0.0273764	0.00795003	0.0177725	0.0268354	0.0326209	0.0285987	0.011646	0.0175926	0.0184502	0.0253012	0.0132605	0.0344432	0.0266022	0.0293255	0.0169161	0.0317369	0.035769	0.0378788	0.0289855	0.0378448	0.0237453	0.030782	0.0172956
chrM.1975	0.00835509	0.00738552	0.00161551	0.00328587	0.00550551	0.00866739	0.00631769	0.00508721	0.00630063	0.00562948	0.00581058	0.00222222	0.00736067	0.00398406	0.010745	0.00180614	0.00846024	0.00756811	0.0130814	0.00558659	0.00935162	0.00457317	0.00972447	0.00375657
chrM.2076	0.00665054	0.0130187	0.00494743	0.0161692	0.0109114	0.00531915	0.0171674	0.00404531	0.00823045	0.00621118	0.00728477	0.0055918	0.0270575	0.00273224	0.0105079	0.00797872	0.00913563	0.00787402	0.0140845	0.00884956	0.0075815	0.0156152	0.0263852	0.00603969
chrM.2087	0.00566038	0.00757576	0.00391901	0.0117035	0.00726073	0.00831025	0.00569476	0.00424088	0.00215517	0.00178147	0.00273785	0.00386847	0.00833333	0.00141243	0.00459982	0.002079	0.00285919	0.00367422	0.0119926	0.00819672	0.00558659	0.00390117	0.0102326	0.00273723
chrM.2120	0.0224383	0.00489237	0.0134494	0	0.0129218	0.0217729	0.00645995	0.00963391	0.0025	0.00534402	0.00387297	0.017758	0.00285714	0.0165017	0.0199336	0.00824402	0.00796813	0.00884956	0.0152672	0.0165289	0.0187617	0.00479616	0.00215983	0.009375
chrM.2130	0.147034	0.0965293	0.129812	0.113677	0.115442	0.157718	0.105783	0.128178	0.104558	0.115357	0.0932343	0.128237	0.148092	0.154399	0.136201	0.118959	0.113998	0.104552	0.142012	0.16208	0.154239	0.116728	0.15035	0.130184
chrM.2131	0.0100167	0.00652884	0.00801425	0.0035461	0.0052592	0.0101868	0.00847458	0.00213904	0.00806452	0.00639205	0.00576606	0.00372208	0.0166415	0.00898473	0.0144404	0.00654206	0.00923594	0.0128023	0.0237812	0.0214724	0.0162933	0.003663	0.0128505	0.00688863
chrM.2151	0.0425532	0.0595745	0.0471584	0.0501253	0.0643478	0.0709677	0.0797101	0.0538674	0.0490196	0.0461409	0.0532544	0.0570033	0.0382409	0.0446533	0.0444811	0.0327869	0.0688623	0.0563607	0.0674663	0.0660194	0.0524297	0.0527009	0.0678211	0.0366412
chrM.2152	0.00776915	0.0183616	0.0060024	0.0074813	0.0164076	0.0215054	0.0180505	0.00550206	0.00805153	0.0115702	0.0117302	0.00969305	0.0170455	0.00702576	0.0114754	0.00375469	0.0258449	0.00562249	0.0207715	0.015444	0.0140127	0.00656168	0.0143062	0.0060241
chrM.2157	0.0060241	0.00306748	0.00529101	0	0.00727273	0.0143541	0	0.00440529	0.00515464	0.00341297	0.00306122	0.00172117	0.00606061	0.00763359	0.00364299	0.0013587	0.00615385	0.00587741	0.00483092	0.0127119	0.0069541	0.00570613	0.0030722	0.0032
chrM.2164	0.0100719	0.0159858	0.00486224	0.00986842	0.00878906	0.0028169	0.00677201	0.00681431	0.00772201	0.00555556	0.00655022	0.0158416	0.00700935	0.0190337	0.0215517	0.0063593	0.0145577	0.00919118	0.0166359	0.020202	0.012966	0.0105448	0.0153846	0.00386847
chrM.2173	0.0155763	0.0246212	0.0311958	0.0274914	0.0451282	0.0176991	0.0289157	0.0322581	0.0412371	0.033366	0.0340136	0.030303	0.0248139	0.0359937	0.027907	0.0206897	0.0416667	0.0431448	0.0277228	0.0299728	0.0286738	0.0250482	0.0273723	0.0277778
chrM.2178	0.015949	0.0255403	0.0210158	0.0141343	0.028481	0.0377358	0.0229592	0.0130354	0.0218341	0.0179641	0.0289017	0.0248307	0.0360825	0.0181219	0.0363196	0.00902527	0.0343137	0.0267327	0.0352697	0.0424929	0.0369686	0.0273438	0.0338983	0.0111857
chrM.2193	0.0161871	0.0458716	0.049505	0.0416667	0.0392857	0.0222222	0.0372493	0.0579065	0.0254042	0.0193757	0.011583	0.0414365	0.0275229	0.0610236	0.0194444	0.0323232	0.0400534	0.0313853	0.0272953	0.0264901	0.0195652	0.0255864	0.0860927	0.0647668
chrM.2198	0.00576923	0.00480769	0.0120968	0.00769231	0.00375	0.00398406	0.0060423	0.0118203	0.007109	0.00110497	0.004	0.00292398	0.00657895	0.00220264	0.0146199	0.0041841	0.0056101	0.00576037	0.0026738	0.00701754	0.0140187	0.00666667	0.00462963	0.00826446
chrM.2217	0.00222717	0.0300546	0.00240385	0.0125	0.00145349	0.00966184	0.0137931	0	0.00547945	0.00244499	0.00451807	0.00346021	0.00796813	0	0.00724638	0	0.00813008	0.00535475	0	0	0.0105541	0.00497512	0.0026738	0.00337838
chrM.2227	0.151242	0.162857	0.0995146	0.138528	0.0850746	0.0891089	0.13879	0.08	0.0747922	0.108479	0.100149	0.0833333	0.148594	0.076087	0.140741	0.0816327	0.106557	0.123506	0.134228	0.142857	0.131016	0.178478	0.115903	0.118705
chrM.2228	0.0180587	0.0229226	0.00968523	0.012931	0.00447761	0	0.0284698	0.00619195	0.00550964	0.00996264	0.0134128	0.00696864	0.0120968	0.00271003	0.0183824	0	0.00818331	0.00927152	0.013468	0.004329	0.00265957	0.00791557	0.0132979	0.00714286
chrM.2237	0.0049505	0.0149254	0.0052356	0.0139535	0.00944882	0	0.00367647	0.0167224	0.00295858	0.00544218	0.00308642	0.00361011	0.00446429	0	0.0110294	0.00547945	0.00521739	0.00852273	0.00732601	0.00896861	0.00584795	0.0115274	0.0166205	0.00740741
chrM.2266	0.0047619	0.00529101	0.00228311	0.00403226	0.00140056	0.00943396	0.0133779	0.00831025	0.00273973	0.00141844	0	0.00338983	0	0.0114155	0.00824176	0.00408163	0.00507614	0.00275482	0.00607903	0.00746269	0.00516796	0.0121359	0.00526316	0.00330033
chrM.2268	0.00707547	0.0130548	0.00455581	0	0.00701262	0.00925926	0.0033557	0.019337	0.00273973	0.00286533	0.00290698	0.0166667	0.00409836	0.0204082	0.010929	0.022449	0.00511073	0.00548697	0.00598802	0.0037037	0.00257732	0.00950119	0.00789474	0.00986842
chrM.2318	0.363636	0.411538	0.398614	0.185065	0.195093	0.407115	0.268229	0.548673	0.238512	0.196802	0.2	0.505423	0.277612	0.525758	0.511294	0.490385	0.159509	0.212471	0.47046	0.553846	0.421739	0.386724	0.425651	0.478261
chrM.2353	0.0192678	0.00371747	0	0	0.00773481	0	0	0.00318471	0.0105485	0.00611247	0.00857843	0	0.00292398	0.0056899	0.0117188	0.00758534	0.00282885	0.00437158	0.00414079	0.00714286	0.00642398	0.00924703	0.0101695	0.00206186
chrM.2416	0.053206	0	0	0	0.000714796	0.0604651	0	0	0.0762852	0.0569853	0	0	0.222904	0	0	0	0	0	0	0	0.0452323	0.0010142	0	0.0323834
chrM.2426	0.0117371	0.0117233	0.00471254	0.00860215	0.00925314	0.00628931	0.00601504	0.00397219	0.00768049	0.00758214	0.00171821	0.00443459	0.0205993	0.00252738	0.00582751	0.00258844	0.00179372	0.00419287	0.00752823	0.00138696	0.00444444	0.00821918	0.00920245	0.003517
chrM.2446	0.0120724	0.0221519	0.0183333	0.0281426	0.0451613	0.0224525	0.0182529	0.0258007	0.0381579	0.0368764	0.033256	0.0285714	0.0273312	0.0262763	0.00832466	0.0155521	0.0424862	0.0466999	0.0222469	0.0168067	0.021256	0.0216867	0.0286242	0.0306324
chrM.2457	0.121562	0.135161	0.075388	0.104377	0.127146	0.132075	0.164912	0.0894309	0.106332	0.11521	0.105188	0.115052	0.180082	0.0894418	0.120459	0.0678087	0.111661	0.111735	0.117053	0.120213	0.123675	0.120509	0.149916	0.109712
chrM.2458	0.0265411	0.0296022	0.0107066	0.0323102	0.0219207	0.0517504	0.0419501	0.0183559	0.0266204	0.0232558	0.0235947	0.0177966	0.0249017	0.0124021	0.0326188	0.00834492	0.0240385	0.0175151	0.0335968	0.0334728	0.0378332	0.02687	0.0342857	0.0210896
chrM.2459	0.0100671	0.0127389	0.00281096	0.00793651	0.00568475	0.0254873	0.00782998	0.00789889	0.0126292	0.0068323	0.00687758	0.0083682	0.00895141	0.00385852	0.00734619	0.00276434	0.0080429	0.00649351	0.00972763	0.010352	0.0161702	0.0064194	0.0121163	0.0087184
chrM.2466	0.00990917	0.0137489	0.0110727	0.0096463	0.0137755	0.0131772	0.0119048	0.00703125	0.00812065	0.0110837	0.013167	0.00990099	0.0256724	0.00516462	0.0118074	0.0123457	0.0124264	0.0128548	0.0198675	0.0156413	0.00655201	0.0199557	0.0135458	0.0103806
chrM.2472	0.0128514	0.0240214	0.0439863	0.0124417	0.0678051	0.0143472	0.0262605	0.0411491	0.0590909	0.0587879	0.0562414	0.0484003	0.0237248	0.0368957	0.00981267	0.0398262	0.0651341	0.0699632	0.010157	0.00824742	0.0103503	0.0240876	0.0211433	0.0401024
chrM.2488	0.0089779	0.0114099	0.00483384	0.00933333	0.0102756	0.00622665	0.0172745	0.00212164	0.00732984	0.00900901	0.00628931	0.00377929	0.0146751	0.00461627	0.00573301	0.00262123	0.00921659	0.00979432	0.00671704	0.0084666	0.00140548	0.0100469	0.0065123	0.00306513
chrM.2497	0.0174757	0.00938967	0.0164213	0.00877193	0.0123457	0.0177096	0.0146119	0.0151307	0.0120846	0.00981997	0.00915751	0.0125	0.00901804	0.0193263	0.014218	0.0150565	0.0185393	0.0199905	0.0202593	0.0128558	0.0115176	0.00512821	0.00710227	0.0168006
chrM.2503	0.0422209	0.0396601	0.0296185	0.0239391	0.0334477	0.0406852	0.0475382	0.035443	0.0291627	0.0280183	0.0266894	0.0246011	0.04033	0.035732	0.0347826	0.0289116	0.0344108	0.0338462	0.0443609	0.0348736	0.0570902	0.0261628	0.0315167	0.0388669
chrM.2547	0.00405223	0.00864553	0.00657895	0.00935374	0.00635425	0.00434783	0.0126582	0.00379198	0.00412882	0.00497063	0.0030349	0.00328587	0.00918079	0.00334868	0.00418911	0.00551724	0.00801887	0.00439648	0.00619579	0.00517369	0.00445324	0.00622904	0.00779944	0.00442723
chrM.2561	0.0113828	0.0131868	0.011236	0.00855365	0.0122277	0.0202922	0.0132242	0.0168625	0.00549451	0.00603708	0.00632603	0.015536	0.0112807	0.0150854	0.0162647	0.0136384	0.0104167	0.0108108	0.0203252	0.0176678	0.0201029	0.00700832	0.00806452	0.0233402
chrM.2564	0.0140728	0.00699677	0.0241843	0.00689127	0.00486709	0.0252765	0.00492308	0.0406219	0.00232558	0.000425532	0.00095648	0.0348539	0.00648929	0.0336595	0.0116602	0.0280293	0.00311526	0.00302916	0.0171038	0.0182073	0.0138122	0.0055914	0.00579557	0.0386179
chrM.2645	0.185501	0.135181	0.188566	0.125969	0.145805	0.190476	0.136298	0.189057	0.14393	0.156827	0.149728	0.180467	0.144803	0.202098	0.173668	0.194416	0.150526	0.159867	0.185332	0.173055	0.175666	0.130079	0.117012	0.178656
chrM.2660	0.00395859	0.00519931	0.0106851	0.00259403	0.00813284	0.00610874	0.00623202	0.00367347	0.00322165	0.00743494	0.00711893	0.00722482	0.00709579	0.00740741	0.00734024	0.00572391	0.00680787	0.00467758	0.00575731	0.00352734	0.00646552	0.00171644	0.00748569	0.00430697
chrM.2664	0.017739	0.0116379	0.0133375	0.00830671	0.019555	0.01571	0.0138095	0.0177706	0.00893427	0.0124908	0.015748	0.0148305	0.0177215	0.0214988	0.0236457	0.0120361	0.0188111	0.015894	0.0149846	0.0152225	0.0149254	0.0102215	0.0183086	0.0151633
chrM.2687	0.0124262	0.0135685	0.0105471	0.00753941	0.0109386	0.00758054	0.0102389	0.00788382	0.00472335	0.00473373	0.00480559	0.0174292	0.0107643	0.0171521	0.00496166	0.00970201	0.0077821	0.00516885	0.0127447	0.00694006	0.00954479	0.0127841	0.0109489	0.0135081
chrM.2714	0.00482936	0.00240385	0.00533239	0.0015444	0.00417457	0.00594452	0.00304414	0.00615385	0.00279916	0.00329218	0.00273973	0.0114995	0.00168256	0.00687521	0.00428367	0.00745156	0.00630517	0.00440044	0.00713606	0.0080429	0.00387147	0.00273011	0.00285036	0.0107794
chrM.2726	0.0193205	0.00891972	0.0119314	0.00488202	0.00774593	0.0157319	0.00938967	0.0096463	0.00430416	0.00336276	0.00606909	0.0168756	0.00872093	0.0149733	0.0157558	0.0170015	0.00722789	0.00813309	0.0154964	0.0143052	0.0127186	0.0068438	0.00640394	0.014586
chrM.2737	0.0185676	0.0178571	0.0261067	0.00896496	0.0153669	0.0246914	0.0140406	0.0253283	0.0101376	0.00927097	0.0117206	0.0344828	0.0124334	0.0341074	0.0210843	0.0228771	0.0179104	0.0195933	0.0264317	0.0207756	0.0181598	0.00844391	0.0145949	0.0365694
chrM.2753	0.0068306	0.00495595	0.00764818	0.00337553	0.0062281	0.0113475	0.00483611	0.00541872	0.00673149	0.00340861	0.00481696	0.00676027	0.0056005	0.00823353	0.00473435	0.00471328	0.00559862	0.00568613	0.01412	0.0100071	0.0090535	0.00542571	0.00532481	0.00531444
chrM.2776	0.0156729	0.008	0.0116234	0.00686695	0.00615148	0.0176305	0.004772	0.0141643	0.00728332	0.00455864	0.00412655	0.0179551	0.00687071	0.0141202	0.0167683	0.00956175	0.00424989	0.0115931	0.0268256	0.0325645	0.0180433	0.0065445	0.00992685	0.0157687
chrM.2788	0.181464	0	0.00154024	0.00172712	0.00151573	0.196862	0	0	0	0.00161355	0.00044484	0	0.117237	0	0.000507357	0	0.000419815	0.000372995	0.000512821	0	0.190803	0.00132159	0.000526316	0.19727
chrM.2790	0.000358295	0.123739	0.143846	0.121057	0.135145	0	0.210811	0.154567	0.145336	0.135211	0.126779	0.133634	0.00320102	0.162653	0.132761	0.1375	0.127402	0.120315	0.105561	0.152427	0.000408497	0.0907099	0.121544	0
chrM.2801	0.0537375	0.0299266	0.0331337	0.0462725	0.041828	0.0598846	0.0489749	0.0304088	0.0368421	0.0342953	0.0378151	0.0349275	0.0419274	0.0396701	0.0410742	0.0325371	0.0388601	0.0348567	0.057947	0.059364	0.0547244	0.0480899	0.0434298	0.0369718
chrM.2806	0.00287977	0.00433437	0.00573445	0.0163934	0.00633714	0.00302801	0.0199129	0.00110742	0.00739523	0.00319197	0.00456158	0.00481058	0.00451031	0.00602669	0.00237671	0.00642497	0.00427553	0.00727117	0.00180941	0.00386698	0.00289256	0.0122574	0.0037831	0.00469043
chrM.2814	0.0523738	0.0247823	0.0230326	0.0311493	0.0228438	0.0578778	0.0359948	0.028691	0.0182482	0.0142204	0.0184049	0.0234681	0.0396175	0.0228102	0.0282776	0.0190709	0.0207254	0.0244804	0.0341431	0.0243493	0.0516411	0.0232423	0.0326843	0.0526834
chrM.2834	0.00471884	0.00717547	0.00432069	0.0043956	0.00662879	0.006628	0.00678222	0.00388027	0.00925926	0.00323974	0.00467563	0.00698856	0.00588668	0.00585322	0.00382409	0.00441176	0.00366492	0.00559441	0.00386349	0.00249792	0.00731261	0.00181708	0.00407056	0.00669413
chrM.2839	0.0332946	0.0216561	0.0217593	0.0116279	0.0111472	0.0355987	0.0155786	0.0259122	0.00542986	0.00684571	0.00634371	0.0286248	0.0117216	0.0318021	0.0292835	0.0227165	0.00967906	0.0104261	0.0386293	0.0222039	0.0246858	0.0149597	0.0163506	0.0234097
chrM.2863	0.00643208	0.00304878	0.00681508	0.0029703	0.00597976	0.00953137	0.00283487	0.0075643	0.0026738	0.00255363	0.00343249	0.00722456	0.00864553	0.00909485	0.0126126	0.00543725	0.00254582	0.00134409	0.0085003	0.00792393	0.00818554	0.00319659	0.00430769	0.00902256
chrM.2873	0.00909091	0.00796359	0.00212947	0.00560224	0.00966608	0.01673	0.00333556	0.00190204	0.0101095	0.00734214	0.00865333	0.00227402	0.0125962	0.00325733	0.0102041	0.00434028	0.008867	0.0153649	0.0121598	0.012112	0.00912647	0.00251004	0.0115009	0.00481
chrM.2904	0.0106489	0.00149031	0.00782998	0.00154919	0.00757576	0.0163265	0.000581734	0.000855432	0.00520059	0.00563991	0.0101597	0.00695825	0.00699301	0.0054486	0.00152207	0.00451297	0.0106289	0.00693374	0.00414723	0.00585176	0.0127643	0.00295234	0.00203459	0.0107383
chrM.2952	0.00576631	0.00209908	0.0084631	0.00130976	0.00723066	0.00586319	0.00303797	0.0038835	0.00198282	0.00541586	0.00434783	0.00788782	0.00394366	0.01056	0.00442478	0.00485594	0.00809061	0.00629811	0.00668449	0.00568828	0.00815117	0.00213599	0.00222321	0.0129113
chrM.2975	0.00474355	0.00317586	0.00766284	0.00377121	0.00545703	0.00621504	0.007109	0.00818452	0.00373832	0.00436205	0.00167574	0.00756303	0.0053135	0.00701647	0.00550614	0.00622471	0.00388954	0.00398274	0.00729301	0.00495868	0.00756757	0.00370495	0.0122105	0.00959233
chrM.2978	0.00875075	0.0100321	0.00583847	0.0101846	0.00856751	0.0106316	0.0120598	0.00786812	0.0101138	0.00696992	0.00972105	0.00338123	0.00919416	0.00429185	0.0123404	0.00409836	0.00864101	0.00839208	0.016436	0.0099723	0.0124178	0.00957592	0.0160881	0.0072904
chrM.3051	0.0060241	0.0111111	0.00351494	0.00334001	0.0056338	0.00548697	0.00766088	0.00279218	0.0020202	0.00111649	0.00306078	0.00723982	0.0102916	0.00943714	0.00659755	0.00578822	0.00165221	0.00369375	0.00687758	0.00504414	0.00651466	0.00670641	0.0100228	0.00695955
chrM.3096	0.00530504	0.0101368	0.00283976	0.00866142	0.00569044	0.0138568	0.0111306	0.00235516	0.0106686	0.00229446	0.00688073	0.00405474	0.00929944	0.00307102	0.0143923	0.00267686	0.00967296	0.00997151	0.0102093	0.012239	0.0131332	0.00565217	0.010142	0.0024558
chrM.3146	0.0362117	0.0136006	0.0255665	0.00919305	0.0226642	0.0405257	0.00653061	0.0402827	0.0168889	0.0163322	0.0294281	0.034981	0.00756303	0.0489965	0.0313695	0.0307692	0.0245574	0.0261989	0.0306346	0.034632	0.0350761	0.00914808	0.00892857	0.0400572
chrM.3164	0.023741	0.0223695	0.0136799	0.0124069	0.0105708	0.0310192	0.0154143	0.015165	0.00493583	0.0056266	0.00547112	0.0159027	0.013739	0.0189091	0.0286278	0.0190164	0.0102171	0.00826873	0.0325765	0.0379213	0.0334169	0.0124264	0.0149378	0.0174672
chrM.3165	0.00587803	0.0144435	0.0126227	0.00897436	0.00371747	0.0152672	0.00883219	0.0119048	0.00397219	0.0035824	0.00304692	0.0144092	0.012	0.0156833	0.0132789	0.0113107	0.00577293	0.00521105	0.0195876	0.0143266	0.0197935	0.017438	0.00344234	0.00625
chrM.3166	0.0060423	0.0156114	0.0135135	0.00912647	0.00375335	0.0153846	0.01002	0.0120259	0.00501002	0.00413437	0.0043024	0.0146628	0.0132383	0.0160796	0.0134159	0.0128378	0.0070922	0.00526593	0.0200422	0.0147059	0.0209424	0.0178082	0.004363	0.00637523
chrM.3168	0.172628	0.261947	0.231495	0.263228	0.252422	0.164835	0.246138	0.205687	0.310275	0.283567	0.264198	0.196787	0.217391	0.208531	0.148936	0.215511	0.292018	0.26841	0.149028	0.185907	0.174775	0.255765	0.228926	0.190083
chrM.3169	0.0155885	0.0195035	0.00867679	0.00669344	0.0080732	0.00802568	0.0134715	0.0133971	0.0040404	0.00931677	0.00922509	0.00702106	0.0154959	0.0149606	0.0138889	0.00693001	0.0045425	0.00803859	0.0206746	0.0164425	0.0162602	0.00560617	0.0106195	0.0102136
chrM.3172	0.0114068	0.0140562	0.0146299	0.00914634	0.0100711	0.0144033	0.0186916	0.0203593	0.00743889	0.00875274	0.00983607	0.0214031	0.013986	0.0162524	0.0194715	0.00950119	0.0113074	0.00898204	0.0178082	0.00732601	0.0141677	0.0139752	0.0158898	0.0124575
chrM.3173	0.0161597	0.016178	0.0147059	0.00923077	0.011919	0.0167015	0.0211268	0.0240674	0.00853789	0.00928962	0.0111622	0.0214797	0.0152225	0.0191571	0.0223776	0.00951626	0.0141643	0.0108238	0.0192572	0.00925926	0.0177936	0.0140296	0.0214362	0.0136209
chrM.3174	0.0134875	0.0134436	0.0157895	0.00940439	0.0113568	0.0168067	0.0166865	0.0170109	0.00861141	0.00825083	0.010575	0.0206311	0.0130332	0.0174588	0.0183357	0.00805153	0.0142755	0.00910194	0.0179558	0.00562852	0.0167064	0.0127085	0.0195652	0.0137143
chrM.3175	0.223823	0.29576	0.263804	0.295775	0.275284	0.216387	0.266985	0.257908	0.28403	0.282585	0.28562	0.229648	0.24763	0.250242	0.212976	0.248993	0.298646	0.287363	0.213001	0.270677	0.256257	0.300555	0.271444	0.22795
chrM.3177	0.0273171	0.0301769	0.0511013	0.0319489	0.035003	0.0360934	0.0348977	0.0493827	0.0205405	0.0165017	0.0192308	0.0368098	0.0399516	0.0407371	0.0391304	0.0279605	0.0250716	0.034084	0.0377095	0.0380228	0.030012	0.0233871	0.0293478	0.0348028
chrM.3178	0.0274241	0.0301455	0.0512821	0.0323102	0.0349819	0.0361702	0.0349819	0.0493827	0.0205184	0.0164926	0.0193333	0.0372208	0.040146	0.0409756	0.0406977	0.028076	0.0250896	0.0340219	0.0379747	0.0381679	0.029976	0.023406	0.0293798	0.034965
chrM.3183	0.00622407	0.0120219	0.00845865	0.0103093	0.0106117	0.00678733	0.0153846	0.00915033	0.00896861	0.0108447	0.0103806	0.00649351	0.00518807	0.00611621	0.00940439	0.00342173	0.0148148	0.0138801	0.00881057	0.00399202	0.00889454	0.00682594	0.0102041	0.00477897
chrM.3193	0.00668896	0.0103448	0.0105364	0.00357782	0.0101202	0.00483092	0.00951087	0.00544959	0.00695249	0.00595948	0.00786276	0.00544218	0.00404313	0.0154867	0.0033389	0.00719424	0.00835232	0.00521173	0.00476948	0.004158	0.00541272	0.00813743	0.00357995	0.00878294
chrM.3204	0.0245566	0.0385675	0.0287081	0.0511247	0.0256787	0.0186916	0.0441426	0.0320946	0.0405759	0.0567184	0.0596893	0.0319328	0.0343699	0.0152144	0.0285088	0.0156951	0.0593525	0.0341686	0.0320641	0.026506	0.0242634	0.0546218	0.0361795	0.0197269
chrM.3210	0.0252427	0.0220751	0.0125224	0.00931677	0.00854701	0.0179372	0.0134771	0.0147059	0.0261682	0.02002	0.0232843	0.0097561	0.00963855	0.008	0.0128617	0.00631912	0.0255376	0.0149425	0.00857143	0.00346021	0.0125628	0.033389	0.00694444	0.0235043
chrM.3212	0.00609756	0.011236	0.00878735	0.021875	0.00862069	0.00917431	0.0135501	0.0100756	0.023166	0.0214067	0.0232843	0.00985222	0.00966184	0.006	0.003367	0.00485437	0.0150479	0.0127462	0.00289017	0.0104167	0.015544	0.0116861	0.0116822	0.00647948
chrM.3213	0.00612245	0.0112613	0.008726	0.0218069	0.00854701	0.00925926	0.013587	0.0100503	0.0232108	0.0214505	0.0233415	0.00985222	0.0097561	0.00598802	0.003367	0.00483092	0.0164159	0.0127315	0.00288184	0.010453	0.0155844	0.0117057	0.011655	0.00645161
chrM.3214	0.0725806	0.0516854	0.0562181	0.0369231	0.0347368	0.0409091	0.0187166	0.0275	0.056926	0.0561224	0.0656934	0.0411622	0.0361446	0.0569745	0.0468227	0.0510367	0.0717185	0.036488	0.0451977	0.0629139	0.0488432	0.0351171	0.044289	0.0575693
chrM.3216	0.0262626	0.0211268	0.010118	0.00613497	0.00517598	0.00934579	0.00268817	0.0125313	0.0251938	0.0203666	0.0148515	0.00724638	0.00487805	0	0.0133779	0.0048	0.0241935	0.00899888	0.00862069	0.00330033	0.0156658	0.0237691	0.00468384	0.0083682
chrM.3217	0.0282828	0.0235849	0.0100671	0.0121951	0.00618557	0.00934579	0.00534759	0.0125945	0.0251451	0.020284	0.0160891	0.00963855	0.00486618	0.00196078	0.0133779	0.0048	0.0255376	0.0123874	0.00857143	0.00327869	0.015748	0.0272572	0.00938967	0.0104603
chrM.3220	0.0162272	0.00932401	0.013289	0.0120846	0.00825593	0.0189573	0.0107817	0.0125628	0.0214425	0.025227	0.0221948	0.00485437	0.0075	0.00392157	0.0168919	0.00972447	0.0200267	0.0191874	0.00573066	0.00967742	0.0235602	0.0153846	0.00945626	0.00626305
chrM.3224	0.00601202	0.00462963	0.00327869	0.00584795	0.0061665	0.00938967	0	0.00492611	0.00384615	0.00394477	0.00845411	0.00234742	0.010101	0.00192678	0.0163934	0.00159744	0.00784314	0.00563698	0.00288184	0.0120482	0.00518135	0.0033389	0	0.00204918
chrM.3226	0.0295858	0.0276498	0.0213115	0.0232558	0.00730689	0.0189573	0.0190217	0.017199	0.0363985	0.034585	0.0266667	0.00936768	0.010101	0.0019084	0.0131148	0.00963082	0.0268886	0.0157303	0.00581395	0.0117647	0.025641	0.0467446	0.0141509	0.0123967
chrM.3227	0.0423387	0.039261	0.0280528	0.0238095	0.0148462	0.0346535	0.0336134	0.0221675	0.0469667	0.0412475	0.04	0.0165485	0.0231362	0.0114943	0.026936	0.01473	0.037323	0.0275229	0.0179641	0.0235294	0.0289474	0.0538721	0.0240385	0.0189076
chrM.3233	0.0178218	0.016129	0.00483092	0.00595238	0.00313152	0.0147059	0.00555556	0.00245098	0.00383877	0.00593472	0.00700935	0	0.00496278	0.00188324	0.00324675	0	0.00875	0.00327154	0	0.00275482	0.0129199	0.00811688	0.00464037	0.00204499
chrM.3238	0.181818	0.229858	0.224053	0.274691	0.18057	0.161765	0.227011	0.17037	0.215238	0.228686	0.215476	0.209524	0.210797	0.189189	0.143322	0.181818	0.267009	0.192691	0.12381	0.269231	0.195187	0.243243	0.193396	0.177551
chrM.3245	0.00408163	0	0.00335008	0.00617284	0.00831601	0.00492611	0.0117994	0.0120773	0.00191571	0.00403633	0.00825472	0.00485437	0.00767263	0.00589391	0.00328947	0.00692042	0.00505051	0.00665927	0.00322581	0	0.0160858	0.0102916	0.00481928	0.00411523
chrM.3259	0.0174757	0.0211268	0.0264026	0.0186916	0.0358566	0.0239234	0.0298507	0.0206897	0.0333952	0.019802	0.0261959	0.0192771	0.0253165	0.0150659	0.02589	0.00892857	0.0225386	0.021322	0.0330033	0.0102041	0.0453333	0.0182119	0.0381862	0.0165289
chrM.3266	0.0273438	0.00699301	0.012966	0.0155763	0.00792864	0.0241546	0.0297619	0.00441501	0.012939	0.0137255	0.00564972	0.00973236	0.0124378	0.0260223	0.025974	0.0165138	0.0141176	0.00632244	0.0264901	0.0248139	0.0314961	0.00988468	0.013986	0.00828157
chrM.3271	0.00588235	0.0190476	0.0131579	0.00643087	0.00889328	0	0.0121951	0	0.00735294	0.0138203	0.0138249	0.0173267	0.0148883	0.0188324	0.00334448	0.0094162	0.0139535	0.00847458	0.00694444	0.00245098	0.00813008	0.020202	0.0142857	0.00824742
chrM.3283	0.0332031	0.0120482	0.0161031	0.0126582	0.014985	0.019802	0.0121212	0.0181406	0.0149254	0.0150602	0.00464576	0.0148148	0.00488998	0.019685	0.0135135	0.0184502	0.00704225	0.0163577	0.0319149	0.0236407	0.0222841	0.010118	0.00952381	0.00835073
chrM.3288	0.0154739	0.00490196	0.00807754	0.00630915	0.00500501	0	0	0.0113636	0.00747664	0.01001	0.00346821	0.00250627	0.00493827	0.00998004	0.00680272	0.0110497	0	0.00657174	0.0148699	0.0116822	0.02	0.0084317	0.00487805	0.00212766
chrM.3344	0.0966667	0.196262	0.202128	0.117188	0.117188	0.20297	0.152355	0.216036	0.13578	0.107872	0.134768	0.314356	0.135831	0.233792	0.129032	0.175221	0.158986	0.142697	0.180077	0.171975	0.123967	0.202363	0.169978	0.236674
chrM.3381	0.0217028	0.0290557	0.0178571	0.027027	0.0315361	0.0204082	0.0352304	0.00453515	0.019084	0.0140281	0.00940071	0.0227848	0.049505	0.018	0.0225564	0.0132827	0.0168878	0.0265589	0.0358566	0.0310421	0.0375723	0.0242057	0.0367816	0.0135135
chrM.3391	0.264912	0.339378	0.249551	0.313783	0.29543	0.348066	0.314706	0.226829	0.336673	0.37678	0.183951	0.283784	0.267717	0.257019	0.270161	0.253086	0.39897	0.2	0.368	0.33012	0.279874	0.226837	0.325871	0.220297
chrM.3392	0.0452899	0.0455764	0.0386847	0.05	0.0799562	0.0898876	0.0568862	0.0577889	0.0573248	0.0483314	0.00257069	0.00285714	0.0524862	0.073991	0.0583333	0.0328947	0.0922266	0	0	0.0822622	0.111111	0	0.0492228	0.0565553
chrM.3393	0.0418944	0.0460705	0.0390625	0.0473186	0.0792079	0.0909091	0.0513595	0.0580808	0.0536481	0.0461361	0.00259067	0.00287356	0.0523416	0.0677201	0.0580913	0.0285088	0.0907895	0.00123457	0	0.0796915	0.104575	0	0.0445026	0.0544041
chrM.3394	0.00364964	0.00815217	0.00589391	0.00949367	0	0.0227273	0.0060241	0.00759494	0.00429185	0.00464037	0	0	0.00831025	0.00451467	0.0206612	0.0021978	0.00262812	0.00124224	0	0.0411311	0.00653595	0	0.00262467	0.00519481
chrM.3414	0.0247423	0.0315457	0.0141509	0.015873	0.0244499	0.0243902	0.0372881	0.0167131	0.0242131	0.027668	0.0169492	0.0132013	0.0407524	0.0263158	0.044843	0.0126904	0.0166205	0.0250991	0.0136364	0.0333333	0.04947	0.017341	0.0351906	0.0174419
chrM.3429	0.00970874	0.0498084	0	0.0191388	0.0185185	0.0496454	0.0198413	0.0157729	0.0111732	0.0109034	0.0286169	0.019305	0.0390071	0.0159236	0.0510204	0	0.0159744	0.0219941	0.0246305	0.0496454	0.0481928	0.0224719	0.0228758	0.00337838
chrM.3436	0.0102041	0.0988142	0.0163399	0.00505051	0.0137615	0.00793651	0.00421941	0.0204082	0.0118694	0.0033389	0.038961	0.0546875	0.00377358	0.0204082	0	0.0140351	0.0152542	0.0717489	0.0871795	0.0111524	0.00873362	0.0856481	0.00699301	0.00735294
chrM.3465	0.100719	0.195531	0.112676	0.11976	0.0864745	0.152941	0.0306748	0.0904255	0.0769231	0.0743982	0.0225225	0.0163043	0.111702	0.0793651	0.115044	0.0588235	0.0780488	0.0395257	0.0769231	0.192857	0.144737	0.0254958	0.106952	0.0705128
chrM.3472	0.00769231	0.00653595	0.0103627	0.00653595	0.00995025	0.025974	0.00666667	0	0.00456621	0.00456621	0	0.00578035	0.00571429	0.00564972	0.00980392	0.0052356	0.00260417	0.00442478	0	0	0	0	0.00581395	0.0138889
chrM.3478	0.00452489	0.0333333	0.0178571	0.0378788	0.0371429	0	0	0.0238095	0.0425532	0.0356234	0.00293255	0	0.00657895	0.00746269	0.0113636	0.00606061	0.037037	0.0192837	0	0.0258621	0.00917431	0.00682594	0	0.0175439
chrM.3484	0.0899471	0.0531915	0.0604027	0.0695652	0.0513699	0.0731707	0.0673077	0.0648148	0.0958084	0.0852273	0.0675676	0.0827068	0.0307692	0.037037	0.0142857	0.0588235	0.0880282	0.0555556	0.0111111	0.03	0.0425532	0.122744	0.0254237	0.0102041
chrM.3487	0.0235294	0.0277778	0.0152672	0.0212766	0.00843882	0	0	0.011236	0.0142857	0.019084	0.0220264	0	0	0.0114943	0.0392157	0.0075188	0.00462963	0.021097	0.015625	0.0138889	0.0126582	0.0504587	0.011236	0.0133333
chrM.3488	0.0240964	0.0285714	0.015625	0.0222222	0.00858369	0	0	0.0116279	0.0147059	0.019685	0.0226244	0	0	0.0119048	0.0408163	0.00769231	0.0047619	0.0221239	0.0163934	0.0147059	0.0126582	0.0514019	0.0114943	0.0135135
chrM.3489	0.0481928	0.0704225	0.0472441	0.0777778	0.047619	0.103448	0.0757576	0.0581395	0.0454545	0.083004	0.0277778	0.0659341	0.0215054	0.047619	0.0638298	0.0625	0.0805687	0.0666667	0.0655738	0.0588235	0.0897436	0.046729	0.0705882	0.0135135
chrM.3492	0.101266	0.101449	0.12069	0.107143	0.0938967	0.0714286	0.107692	0.119048	0.2	0.153191	0.149485	0.163043	0.0555556	0.0649351	0.0444444	0.0826446	0.150538	0.0985915	0.0169492	0.0645161	0.0657895	0.163265	0.0617284	0.0144928
chrM.3493	0.101911	0.119403	0.127273	0.130952	0.0970874	0.0714286	0.107692	0.117647	0.198347	0.153191	0.16129	0.166667	0.0561798	0.0649351	0.0425532	0.0862069	0.160221	0.113208	0.0350877	0.0806452	0.0684932	0.163265	0.0632911	0.0307692
chrM.3497	0.0307692	0	0	0	0.00578035	0	0.0169492	0.0128205	0.0190476	0.0365297	0.0372671	0.0519481	0	0.0138889	0	0	0.0375	0.010989	0.0188679	0	0.0307692	0.0384615	0.0133333	0
chrM.3502	0.0330579	0	0.012987	0.015625	0.0133333	0	0	0	0.0103093	0.0245098	0.0144928	0.0138889	0	0.0298507	0	0.0204082	0.0137931	0	0	0	0.016129	0.0238095	0.0138889	0
chrM.3512	0	0.0142857	0	0.0188679	0	0	0	0	0	0	0.00819672	0	0.0169492	0	0	0	0	0.0222222	0	0.047619	0	0	0.0140845	0
chrM.3517	0	0	0.0277778	0.02	0	0	0	0	0	0.0116279	0	0.03125	0	0	0	0.0126582	0.00854701	0	0	0.0217391	0	0	0	0
chrM.3524	0.0140845	0.0410959	0	0	0.0252101	0	0	0	0	0.00662252	0	0	0	0	0	0.0136986	0	0.00990099	0	0.0294118	0.0588235	0.00990099	0	0.0408163
chrM.3527	0.0289855	0.0704225	0.0338983	0	0.0833333	0.08	0.0930233	0.0491803	0.0153846	0.0136986	0.0444444	0.0344828	0.114754	0.0625	0.151515	0.0547945	0.0194175	0.0531915	0.0606061	0.0689655	0.0816327	0.0210526	0.057971	0.102041
chrM.3534	0	0.0136986	0	0.0555556	0.0185185	0	0	0	0	0	0	0.0175439	0.015625	0	0.0294118	0	0	0.0108696	0	0	0	0	0	0.0196078
chrM.3535	0	0.0136986	0	0.0555556	0.0366972	0.04	0	0	0	0.00740741	0.0114943	0.0178571	0.0454545	0	0.0294118	0	0	0.0111111	0	0	0.0196078	0.010989	0	0.0188679
chrM.3566	0.046875	0.0945946	0.0192308	0.0909091	0.0722892	0.142857	0.0652174	0.047619	0.116667	0.107143	0.0941176	0.0576923	0.0526316	0.0535714	0.0909091	0.05	0.076087	0.116883	0.0588235	0.0857143	0.0357143	0.130952	0.0454545	0.0869565
chrM.3567	0.0461538	0.0131579	0	0	0.0119048	0.0714286	0.0217391	0	0	0.0211268	0	0.0185185	0	0	0.030303	0.025	0	0.0125	0.0294118	0.0277778	0.0175439	0.0229885	0	0
chrM.3571	0	0	0	0.03125	0.0125	0	0	0	0.015873	0	0.0120482	0	0	0	0	0.012987	0.0352941	0.0126582	0	0	0	0	0	0.0227273
chrM.3572	0	0	0	0.0322581	0.0125	0	0	0	0.015873	0	0.0243902	0	0	0.0188679	0.030303	0.0128205	0.0352941	0.0125	0	0.0277778	0.0517241	0	0	0.0227273
chrM.3585	0.0650407	0.01	0.0162602	0.0163934	0.0508475	0.0666667	0.0350877	0.00980392	0.0206186	0.0100503	0.0229008	0.0229885	0.0144928	0.0652174	0.028169	0.0201342	0.0378788	0.0305344	0.0517241	0.078125	0.02	0.016	0	0.0361446
chrM.3609	0.0300429	0	0.0117647	0	0.01	0.0121951	0.00775194	0.00628931	0.0304878	0.00967742	0	0.0402685	0	0.0121951	0.0218978	0.0174825	0.00526316	0.0139535	0.0206186	0.0102041	0	0.00888889	0	0
chrM.3616	0.00772201	0	0.00696864	0.00826446	0.0130435	0.0212766	0.00684932	0.00571429	0	0.019774	0.00757576	0.00625	0.00746269	0.00540541	0.0196078	0.00315457	0.00446429	0.0163265	0.0185185	0.0186916	0.0194175	0.00393701	0.00813008	0.0144231
chrM.3626	0.0176056	0.00490196	0.0131579	0.0217391	0.0223881	0.0353982	0	0.00995025	0.0285714	0.0159574	0	0.0280899	0.00704225	0	0.0165746	0.0222222	0.0114943	0.0221402	0.0245902	0.008	0.00865801	0.0459364	0.00719424	0.0255319
chrM.3635	0	0	0	0.0137931	0.0102041	0	0	0.00456621	0.00442478	0.00729927	0.00314465	0.00483092	0.0129032	0.00440529	0	0.0204604	0.00362319	0.00341297	0	0.0147059	0	0.00983607	0	0.00387597
chrM.3644	0.00887574	0.0213675	0.057377	0.0506329	0.0419355	0.0496454	0.0231214	0.0391304	0.0244898	0.0366133	0.0482955	0.0495495	0.017341	0.0532787	0.0272727	0.0287081	0.0376712	0.0385852	0.0506329	0.0318471	0.037594	0.0323529	0	0.0436364
chrM.3664	0.0159817	0.00361011	0.0285132	0.00947867	0.0126263	0.00591716	0.00985222	0.0150943	0.0128617	0.0132075	0.0136986	0.0145455	0.0097561	0.0224359	0.0299625	0.02079	0.00554017	0.015625	0.0149254	0.0210526	0.0060241	0.0113895	0	0.0122324
chrM.3689	0.0265849	0.01875	0.0309811	0.0325203	0.0333333	0.0434783	0.0241935	0.016129	0.0287356	0.0249169	0.0529412	0.0326797	0.0132743	0.0311615	0.0232558	0.0708661	0.0259434	0.0271967	0.0371901	0.0229358	0.0414365	0.0375783	0.0232558	0.0192837
chrM.3716	0.208259	0.2225	0.132512	0.153846	0.22007	0.27193	0.200658	0.234463	0.206266	0.223583	0.220459	0.216867	0.224806	0.198992	0.212828	0.013308	0.166667	0.201802	0.221805	0.205761	0.222222	0.207721	0.236641	0.199507
chrM.3746	0.0581583	0.0651163	0.0334672	0.0529595	0.0507246	0.0462185	0.0291545	0.0478589	0.0559284	0.0437756	0.056	0.0523416	0.0647482	0.0549199	0.038674	0.0595668	0.0432526	0.0740181	0.0501672	0.0282686	0.0410959	0.0559211	0.0355987	0.0540541
chrM.3797	0.00944882	0	0.0126422	0.012012	0.0126728	0.00303951	0.00244499	0	0.0085034	0.00769231	0.0075	0.00242718	0.0152439	0.0018797	0.00558659	0.0120898	0.0120482	0.00940071	0.00542005	0.00729927	0.0131579	0.00803859	0.0144231	0.0124481
chrM.3800	0	0.00393701	0.00761421	0	0.00684151	0.00299401	0.00490196	0.00943396	0.00851789	0.00440044	0.00374065	0.0263158	0	0.0131579	0.0127273	0.00519031	0.00472813	0.00350467	0.0108108	0.0119332	0.014733	0.00318471	0.00704225	0.0147368
chrM.3826	0.0168453	0.0017452	0.0169492	0.00992556	0.0183276	0.0145773	0	0.00702988	0.00501672	0.00936524	0.0108303	0.00911162	0.00879765	0.019573	0.00687285	0.0051458	0.00924855	0.00920598	0.0259067	0.0106838	0.0198915	0.004	0.00205339	0.0214133
chrM.3831	0.00868307	0	0.0140515	0	0.00904977	0.0117302	0.004914	0.00525394	0.00656814	0.00610376	0.00941176	0.0131579	0.00546448	0.0226876	0.00509338	0.00646204	0.0148064	0.0103448	0.0105541	0.0127119	0.0144928	0.00251256	0.00202429	0.0277186
chrM.3835	0.00707214	0.00671141	0.00810185	0.0136364	0.00682594	0.0118694	0.004914	0.010453	0.00661157	0.0111789	0.00817757	0.00222717	0.0107527	0.0161002	0.0017094	0.0112179	0.00114943	0.00691244	0.0026738	0.00209644	0.0127273	0.0169903	0.00813008	0.0150538
chrM.3842	0.0576653	0	0.0695067	0.04329	0.116985	0.1	0.0594059	0	0.089701	0.0962889	0.0759346	0.0902935	0.0564516	0.0769231	0.0745234	0.0641221	0.1843	0.126728	0.0831099	0.0518672	0.0531136	0.0376471	0.0594262	0.0901099
chrM.3843	0.00423131	0.671692	0.00674916	0.004329	0.00337458	0.00584795	0	0.756661	0	0.0040201	0	0.00902935	0.00269542	0.0018018	0.00174825	0	0.00114155	0.00230415	0.00268097	0.00207469	0.00733945	0.00470588	0.00408998	0.00218818
chrM.3844	0.0153846	0.0497512	0.0155556	0.0126582	0.00894855	0.0145349	0.0147059	0.0530973	0.00661157	0.00696517	0.0162602	0.027027	0.0215054	0.0125673	0.0259516	0.013373	0.0045045	0.0113766	0.013369	0.0331263	0.0182149	0.00920598	0.00808081	0.012959
chrM.3862	0.00577201	0.00506757	0.00236128	0	0.013683	0.00906344	0.00742574	0.00353982	0.00169492	0.00496032	0.00808314	0	0.00534759	0.00178571	0.00526316	0.0046729	0.00460829	0.00574713	0.00542005	0.006	0.00723327	0.00348432	0.00795229	0.00652174
chrM.3893	0.0338733	0.0358423	0.0265487	0.0280172	0.0363636	0.0328947	0.0381862	0.0168539	0.0247788	0.021875	0.0220318	0.0232558	0.0394737	0.0211132	0.0331492	0.00638978	0.0335329	0.0424757	0.0501393	0.0392157	0.045977	0.0188457	0.0332031	0.0332542
chrM.3913	0.0237741	0.0141093	0.0256082	0.014553	0.0352201	0.00338983	0.0168269	0.0115385	0.017452	0.0158061	0.0123762	0.0120192	0.0209974	0	0.0220588	0.0140406	0.018315	0.0214646	0.0337079	0.0178926	0.0301887	0.0104651	0.0251938	0.0245098
chrM.3937	0.00898588	0.00646204	0.018315	0.0059761	0.00854701	0.00623053	0.00879121	0.011254	0.00325203	0.0107317	0.00815851	0.0128205	0.00453515	0.0115132	0.00327332	0.022942	0.00576037	0.00712589	0.0139535	0.0165441	0.0227273	0.00447928	0.00706714	0.018595
chrM.3958	0.0205761	0.00874126	0.00947226	0.0042735	0.0113924	0.0167785	0.00472813	0.0104712	0.00539568	0.00313808	0.00520833	0.00449438	0.0047619	0.0122164	0.0108303	0.00430416	0.00474496	0.00606796	0.0121951	0.014	0.0252252	0.00356295	0.00373832	0.011236
chrM.3959	0.0152355	0.00176056	0.00271739	0	0.00381194	0.0169492	0.00950119	0.00175131	0.00362976	0.00104932	0.00131752	0.00898876	0.00477327	0.00704225	0.0145719	0.00724638	0.00238663	0.00607533	0.00982801	0.0160643	0.0145719	0.00119474	0.00561798	0.00449438
chrM.3960	0.0640669	0.0369069	0.0286885	0.0215517	0.0358056	0.0582192	0.0526316	0.0350877	0.0272727	0.0359408	0.0382082	0.0454545	0.0478469	0.0355872	0.0550459	0.0318379	0.0251497	0.0439024	0.049505	0.0542169	0.0641026	0.0409639	0.046729	0.0382883
chrM.3993	0.0232945	0.00833333	0.0200334	0.0155039	0.0233281	0.0358744	0.0200573	0.0269058	0.00445434	0.0129702	0.0129241	0.0351351	0.00874636	0.0183908	0.0299539	0.0106383	0.0249307	0.016369	0.0231023	0.0176322	0.0319635	0.0115942	0.0155211	0.013587
chrM.3998	0.0367776	0.0568928	0.084063	0.0349462	0.0357724	0.0619048	0.0479042	0.0801887	0.0140515	0.0120482	0.0183946	0.10585	0.0577508	0.044226	0.0464548	0.0676692	0.0312036	0.015625	0.0561404	0.0497382	0.0383693	0.0467572	0.0479452	0.091954
chrM.4008	0.0136986	0.0170732	0	0.00606061	0.0236364	0.0163934	0.010274	0.0140056	0.00833333	0.0131195	0.0111732	0.0159236	0.0273973	0.00287356	0.0255682	0.00635593	0.0197044	0.00534759	0.00803213	0.0151976	0.0162162	0.0087108	0.0179028	0.00643087
chrM.4013	0.010395	0.013089	0.00441501	0.00330033	0.00380952	0.0175439	0.0107527	0.00588235	0.00294118	0.00451807	0.00588235	0.00687285	0.0182482	0.00304878	0.0121581	0.00663717	0.00681431	0.00188324	0.00434783	0.00318471	0.00571429	0.011215	0.0183246	0.0103448
chrM.4030	0.0103093	0.00318471	0.0277778	0.00444444	0.0146444	0.0145985	0.0201613	0.0269231	0.010453	0.00983607	0.00222222	0.0286885	0.0207469	0.0104895	0.0114068	0.00864553	0.0171756	0.00796813	0.0162162	0.0149813	0.0105263	0.00478469	0.0122699	0.0330579
chrM.4036	0.00914634	0.00719424	0	0.00510204	0.00217865	0	0.00420168	0.0223214	0	0	0.00484262	0.00980392	0	0.00769231	0.00934579	0.0207612	0.00814664	0	0	0.0083682	0.0120968	0.00275482	0.01	0.0238095
chrM.4041	0.00662252	0.004	0	0	0.00691244	0.0188679	0.0046729	0.0146341	0.004	0	0.00512821	0.00543478	0.00531915	0.00819672	0.0101523	0	0.0105708	0.00229358	0.00632911	0	0.004329	0	0.00353357	0.00534759
chrM.4058	0.0852713	0.1	0.0702703	0.10596	0.0916031	0.0989011	0.109948	0.124294	0.0707965	0.0319361	0.0643432	0.109677	0.0700637	0.11165	0.0611111	0.00497512	0.0702576	0.0835381	0.0305344	0.125654	0.12766	0.08	0.109804	0.0493827
chrM.4080	0.0515021	0.0294118	0.00568182	0.0149254	0.0238727	0.0344828	0.0253807	0.0434783	0.0230415	0.00922509	0.0164835	0.00649351	0.0365854	0.0515464	0.0238095	0.0100503	0.0277778	0.0260417	0.0314961	0.0342857	0.0473684	0.0166667	0.046332	0.0130719
chrM.4094	0	0.00520833	0.00680272	0	0.0149701	0.0128205	0.021978	0.00632911	0	0.00188679	0	0.0169492	0	0.00581395	0.00671141	0.00581395	0.010989	0.00304878	0.00934579	0.0298507	0.00595238	0	0.0179372	0
chrM.4114	0.0103093	0.0206186	0.0533333	0.0373832	0.0857988	0	0.0227273	0.0189873	0.0159574	0.00720721	0.0637681	0.10687	0.0460526	0.0621118	0.0245399	0.0924855	0.0645161	0.0786517	0.0350877	0.0487805	0.0169492	0.0540541	0.0539216	0.0148148
chrM.4137	0.0802139	0.174359	0.0280899	0.0967742	0.1	0.078125	0.124294	0.0740741	0.0684211	0.118644	0.0532544	0.0597015	0.143791	0.0913978	0.0838323	0.0518135	0.0815789	0.0736842	0.0472441	0.0483871	0.0806452	0.118943	0.183673	0.00680272
chrM.4144	0.0105263	0.00507614	0	0	0.00534759	0.0144928	0.0163043	0	0.0103627	0.003367	0	0.00729927	0.0192308	0.015625	0	0	0.0157895	0.0101266	0.00714286	0	0	0	0.025	0.00653595
chrM.4157	0.00947867	0.0179372	0.00502513	0.00704225	0.00253165	0.0136986	0.0252525	0.0197044	0	0.00162075	0.00753769	0	0.0060241	0.00877193	0.0144928	0.00436681	0.0124069	0.0091954	0.00628931	0	0.0247525	0.00403226	0.0275229	0.00555556
chrM.4176	0.0894942	0.0772059	0.0579151	0.106918	0.0746269	0.12766	0.0734694	0.0619835	0.0736434	0.0833333	0.0561331	0.0689655	0.0679612	0.0599369	0.0890688	0.0553746	0.0925508	0.0679245	0.0851064	0.0529412	0.0663717	0.0774194	0.0727969	0.0357143
chrM.4177	0.00772201	0.00358423	0.00381679	0	0.00210526	0.0105263	0.00403226	0.00408163	0.00378788	0.0015015	0.00414938	0	0	0.00928793	0.00806452	0	0.00894855	0.0018622	0.0314136	0	0.00436681	0.00636943	0.0151515	0.00444444
chrM.4208	0.00649351	0.021148	0.00301205	0	0.0103806	0	0.0130293	0.010453	0.00584795	0.0041841	0.00706714	0	0.0125	0.00248756	0.00364964	0.0107817	0.00909091	0.0030349	0	0	0.0106007	0.00515464	0.0123457	0
chrM.4228	0.0110497	0.00742574	0.00757576	0.00909091	0.0148588	0.00632911	0.0166667	0.00578035	0.0126263	0.00493827	0.00895522	0.0122951	0.0180505	0.00383877	0.0060423	0.0118483	0.0188679	0.0100251	0.0198675	0.00803213	0.0184211	0.0158014	0.0180879	0.00301205
chrM.4247	0.00642398	0	0.00389864	0.00374532	0.00376884	0	0.00227273	0	0.00425532	0	0.00391645	0.00303951	0.00295858	0.221509	0.00539084	0.00202429	0.00391134	0.00110619	0.00284091	0	0.00208768	0.00174825	0	0.0023753
chrM.4249	0.0679012	0.184615	0.0450281	0.151079	0.0837438	0.0572917	0.190687	0.0660377	0.0715789	0.0752033	0.0508055	0.0501475	0.173913	0.00455927	0.0953608	0.0529301	0.0792453	0.0865385	0.0596206	0.0564972	0.0522088	0.125212	0.24375	0.059633
chrM.4256	0.016791	0.0464286	0.00330033	0.0237389	0.0170843	0.00458716	0.0340681	0	0.00193424	0.00479846	0.00577367	0.010582	0.0353261	0.00140252	0.0191847	0.00163666	0.0104895	0.015213	0.0128866	0.00775194	0.00554529	0.0276163	0.0387597	0.00211416
chrM.4265	0.0248344	0.0228758	0.00145985	0.0103896	0.0113636	0.0164609	0.0223464	0.003861	0.0144404	0.00361337	0.0042735	0.002331	0.0369458	0.00390625	0.0172043	0.00144928	0.0175631	0.0178236	0.0294118	0.00963855	0.00866551	0.00884956	0.0125673	0.00584795
chrM.4278	0.0597015	0.0713178	0.0290237	0.0578704	0.0643612	0.0380228	0.0554593	0.0339286	0.0430464	0.0301724	0.0348606	0.0268595	0.0665188	0.045122	0.0613861	0.0386598	0.0554985	0.0570934	0.0654397	0.0480349	0.0571429	0.0470035	0.0520134	0.0340502
chrM.4289	0.00138696	0.00888889	0.00126743	0.0109649	0.0073193	0.00340136	0.0049505	0.00347222	0.00765697	0.00578991	0.00383877	0.0038835	0.0145228	0.00454545	0.00943396	0.00367197	0.00708502	0.00742574	0.0173745	0.00420168	0.00606061	0.00450958	0.00315457	0.00510204
chrM.4318	0.0499343	0.0834575	0.0199005	0.0614754	0.0245455	0.0460526	0.0913621	0.0367776	0.0211161	0.0150442	0.0248509	0.0354478	0.0650407	0.025	0.028866	0.0169492	0.0309598	0.0190713	0.0477064	0.04	0.0287879	0.0651466	0.0815661	0.0481283
chrM.4326	0.0101781	0.0532544	0.00242424	0.0249042	0.00593723	0.0178571	0.0528053	0.00680272	0.00292826	0.00259516	0.000940734	0.00902527	0.029703	0.00348028	0.0059761	0.00597372	0.00096432	0.00726392	0.0140845	0.00612245	0.0119225	0.0349576	0.0380952	0.0118644
chrM.4349	0.116571	0.0729443	0.027972	0.0603774	0.0184473	0.0948718	0.117829	0.0390625	0.00690608	0.0141313	0.00765957	0.0251678	0.0670194	0.0422833	0.0649351	0.0238636	0.0124666	0.012574	0.0736	0.0645756	0.0897436	0.0695297	0.0591631	0.032967
chrM.4354	0.0227531	0.0196592	0.0150637	0.0304762	0.0181406	0.0178117	0.0315457	0.0140845	0.013587	0.00825764	0.010084	0.0115894	0.0246914	0.0116402	0.00744879	0.0112108	0.0176991	0.00958702	0.0175439	0.0165746	0.022567	0.0173647	0.0175182	0.0204403
chrM.4366	0.0444685	0.037831	0.0175824	0.0438757	0.0201669	0.0367647	0.0382263	0.0236337	0.0129534	0.0133438	0.00731707	0.0204082	0.0493197	0.0252525	0.0217786	0.0162162	0.0138211	0.0146138	0.0509259	0.0249169	0.0341207	0.0150451	0.0314735	0.0313901
chrM.4391	0.0142721	0.034565	0.00526316	0.028777	0.0197201	0.0149573	0.0667614	0.0135135	0.0120627	0.00946143	0.0143505	0.00939597	0.05	0.00896057	0.0108696	0.00721649	0.0176991	0.0142119	0.0210674	0.00737463	0.00471143	0.0426587	0.0534351	0.00806452
chrM.4400	0.00531444	0.0101695	0.00289296	0.00859107	0.00676507	0.00194553	0.0119048	0.00443459	0.00232019	0.00466045	0.00210674	0.00609013	0.0115774	0.00341297	0.00282087	0.000948767	0.00352858	0.00612745	0.00672043	0.00277778	0.00431499	0.012844	0.016298	0.00375469
chrM.4419	0.0131796	0.0112613	0.00632911	0.0130081	0.00478469	0.00552486	0.0159151	0.00327511	0.0034965	0.00773694	0.00345304	0.00584112	0.00943396	0.00990099	0.00550964	0.00519931	0.00280308	0.00366524	0.00397351	0.00809717	0.00816327	0.00786026	0.00234742	0.00722892
chrM.4427	0.017004	0.00896861	0.00624442	0.00970874	0.012605	0.0146789	0.00928382	0.00755124	0.0103567	0.00636537	0.00543478	0.003386	0.00136054	0.0105777	0.00794702	0.011045	0.00911002	0.0145985	0.0143043	0.0170157	0.0151057	0.00937766	0.0141509	0.00600962
chrM.4430	0.00568182	0.0127021	0.00628366	0.00660066	0.0109157	0.00729927	0.0151515	0.00866739	0.00344432	0.00379507	0.00679348	0.0102389	0.00708215	0.0147541	0.0105125	0.00503778	0.00912921	0.00556242	0.0104167	0.00784314	0.0100604	0.0095986	0.0120627	0.00968523
chrM.4441	0.0229885	0.0268378	0.00747508	0.0229133	0.00477897	0.017331	0.0280112	0.00533618	0.00111857	0.00301023	0.00329164	0.0109051	0.0272597	0.00556439	0.0113493	0.00239617	0.0083045	0.00675676	0.0139417	0.0162703	0.0104563	0.0244313	0.0227818	0.00568182
chrM.4456	0.0210711	0.0144357	0.0203291	0.020794	0.0122699	0.017341	0.0179153	0.0189349	0.0295567	0.0248042	0.0263909	0.0170316	0.0130506	0.00720721	0.0155148	0.0243463	0.0153374	0.0177839	0.0134328	0.033046	0.016129	0.0183398	0.0108401	0.018018
chrM.4461	0.00268336	0.00132802	0.003861	0.0037594	0.00827586	0.00392157	0.00496689	0.00606796	0.00363636	0.0191041	0.00862689	0.0110024	0	0.00278293	0.0071736	0.00273973	0.0055336	0.00832178	0.00304878	0	0.0143805	0.00576923	0.0027027	0
chrM.4476	0.0387158	0.0201439	0.0127119	0.0324427	0.0306748	0.0248963	0.0194346	0.0136986	0.0235294	0.0317109	0.0258418	0.0215343	0.0207972	0.00712831	0.0338983	0.0108055	0.0233161	0.0313936	0.0282392	0.0268007	0.0424165	0.0295276	0.0366569	0.0128571
chrM.4480	0.00477099	0.00712251	0.00316122	0.011194	0.00388199	0.0124224	0.010772	0.00818554	0.00394737	0.00514706	0.000785546	0.00546448	0.0034662	0.00102881	0.00311526	0	0.00613497	0.00460123	0.00488599	0.00167785	0.00257732	0.00775194	0.00441826	0.00421941
chrM.4481	0.00856327	0.0128755	0.0137276	0.011257	0.0124805	0.0165975	0.0216998	0.00684932	0.0132275	0.00444444	0.010293	0.0123457	0.0155979	0.0123839	0.0124031	0.00501002	0.00791557	0.00618238	0.0294118	0.00846024	0.0154839	0.0155491	0.010355	0.00564972
chrM.4483	0.010397	0.00715308	0.0053135	0.00186916	0.00858704	0.00406504	0.00181488	0.0027137	0.00398406	0.00736377	0.00396825	0.00550206	0.00172414	0.00518135	0.00780031	0.00404858	0.00445633	0.00933852	0.00826446	0.0119048	0.00904393	0.00384615	0.00733138	0.00280899
chrM.4486	0.0149393	0.0156472	0.00843882	0.0188679	0.0236593	0.0182927	0.019678	0.00534759	0.011984	0.0124725	0.00870253	0.0122449	0.0136519	0.00722394	0.0107858	0.00304878	0.0223614	0.0327869	0.0182724	0.0134907	0.0165816	0.00762631	0.0249633	0.0070028
chrM.4487	0.0168067	0.0257511	0.00847458	0.0377358	0.019857	0.0183299	0.0392857	0.00803213	0.0159574	0.0147275	0.00951626	0.0108844	0.015411	0.0103306	0.0138889	0.00408998	0.00898473	0.0140845	0.0182421	0.0234899	0.0089172	0.0343184	0.020558	0.00420757
chrM.4488	0.0397045	0.0469417	0.022082	0.0561798	0.0362205	0.0424242	0.0569395	0.0266312	0.0332447	0.0233236	0.0181388	0.0215343	0.0187394	0.0226804	0.0276498	0.0203666	0.0250896	0.028749	0.0263158	0.055	0.0277778	0.0530806	0.0408759	0.0154062
chrM.4499	0.00267142	0.00557103	0.00613497	0	0.00550314	0.0059761	0.00519031	0	0.00396301	0.00633357	0.00687023	0.00645161	0.00332226	0.00787402	0.00437956	0.00695825	0.0133097	0.00451807	0.011041	0.00972447	0.00360144	0.000924214	0.00426136	0.00809717
chrM.4509	0.0110263	0.0255376	0.0184825	0.0239852	0.0189825	0.0174757	0.0301508	0.0260047	0.0075	0.0146667	0.0174419	0.0136476	0.0110585	0.0174081	0.0124827	0.0105364	0.024369	0.0152838	0.00757576	0.0109375	0.017321	0.0115865	0.0217391	0.0104987
chrM.4515	0.0193115	0.0253333	0.0281553	0.0238095	0.0275651	0.0291829	0.0266223	0.00583431	0.0124688	0.0145985	0.0144196	0.0357583	0.0189573	0.0309179	0.0277393	0.026616	0.0199134	0.0261628	0.029985	0.0155521	0.025463	0.0274094	0.0285326	0.0419397
chrM.4548	0.20621	0.212987	0.228682	0.21978	0.198571	0.218045	0.254019	0.1875	0.206856	0.208669	0.175978	0.23185	0.222052	0.236742	0.184739	0.200355	0.225434	0.210638	0.194805	0.20354	0.200878	0.225424	0.25641	0.244332
chrM.4549	0.00867508	0.0116883	0.00483559	0.00727273	0.00708215	0.0111732	0.0064	0.00554939	0.00587544	0.00430769	0.000694927	0.00583431	0.0121766	0.0113208	0.00798935	0.00617284	0.00735895	0.00421053	0.00573066	0.0102489	0.00764192	0.00337553	0.00760456	0.00627353
chrM.4563	0.0287829	0.0412655	0.0284553	0.0189753	0.0255661	0.0287356	0.0344828	0	0.0184275	0.0234474	0.0271062	0.0319018	0.0127592	0.036	0.0314637	0.0274474	0.0307956	0.0181686	0.019697	0.0361068	0.0285388	0.0243267	0.0204604	0.0268886
chrM.4574	0.0172117	0.0175439	0.0285412	0.0135922	0.0119048	0.0236686	0.0291096	0.00713436	0.021601	0.0168612	0.0157068	0.00872818	0.0179739	0.0288958	0.0114123	0.0144092	0.0248668	0.0156018	0.0170543	0.0309951	0.0261593	0.0177778	0.0221932	0.0225764
chrM.4586	0.0465328	0.059098	0.0396376	0.0465587	0.0366826	0.0398323	0.0655738	0.0152478	0.0338295	0.0282564	0.0267296	0.0495868	0.0631399	0.0644105	0.0123839	0.0456389	0.051109	0.0409771	0.0617886	0.0493827	0.0438048	0.0443213	0.0727273	0.0442857
chrM.4597	0.0126953	0.00657895	0.0108827	0.00426439	0.0106996	0.0180587	0.00589391	0.0119522	0.0055788	0.00911641	0.00415628	0.0252976	0.0110497	0.0304094	0.0206349	0.00761697	0.0183861	0.00406835	0.0155172	0.0172414	0.0199468	0.00588235	0.00882353	0.0259939
chrM.4605	0.162722	0.151163	0.192357	0.21286	0.139283	0.206019	0.128906	0.116779	0.110953	0.114108	0.101077	0.171827	0.155598	0.184371	0.170418	0.188196	0.138254	0.131967	0.179931	0.190574	0.175532	0.17505	0.130435	0.160572
chrM.4606	0.0127701	0.00823723	0.0113924	0.0110132	0.00740741	0.0138889	0.0117188	0.00537634	0.0070028	0.00341997	0.00409836	0.0107362	0.0189394	0.0121655	0.0238854	0.00991189	0.0144628	0.0129345	0.0154639	0.0285132	0.011889	0.00897308	0.0148368	0.0109546
chrM.4616	0.0237838	0.0142349	0.0814286	0.0634518	0.00788782	0.0337662	0.0193966	0.00611621	0.00600601	0.00953079	0.00898473	0.0155709	0.0192719	0.0278884	0.0106572	0.03875	0.0157127	0.0127011	0.0209924	0.033557	0.0252226	0.0233333	0.0177419	0.0335689
chrM.4628	0.0120219	0.0168224	0.00610687	0.0105541	0.039356	0.0218579	0.0275229	0.0125	0.0538827	0.0458992	0.0414313	0.00897666	0.0344037	0.0163934	0.0182149	0.0182055	0.052381	0.0488656	0.0154143	0.0162413	0.0152905	0.0162413	0.0284757	0.021978
chrM.4646	0.00930233	0.0162272	0.00840336	0.0117647	0.0139276	0.0207101	0.0240964	0.00614439	0.0162075	0.00771605	0.0175268	0.003663	0.00968523	0.0155148	0.0209125	0.0128388	0.0171779	0.0137741	0.0279441	0.0174564	0.0143312	0.0130208	0.0138169	0.00984252
chrM.4695	0.0125	0.00493827	0.0108696	0	0.0137615	0.0241379	0.00537634	0.0286624	0.00357782	0.0132122	0.0095339	0.0268595	0.00289855	0.0115132	0.00847458	0.0210158	0.0186263	0.0153846	0.018595	0.0176768	0.0162455	0.0034188	0.0185874	0.0196937
chrM.4696	0.00420168	0.0049505	0.00220751	0	0.00277521	0.0105263	0.00540541	0.0016835	0.00179856	0.00248344	0.00105708	0.01875	0.00290698	0.0183333	0.00426439	0.0142096	0.00467836	0.000907441	0.00622407	0.00511509	0.0036036	0	0	0.0288248
chrM.4697	0.00561798	0.00488998	0.00217865	0	0.00275229	0.010453	0.00537634	0.00167504	0.00179211	0.002457	0.00104822	0.01875	0.00289017	0.0183639	0.00425532	0.0141343	0.00464037	0.000897666	0.00619835	0.00508906	0.005386	0	0	0.0288248
chrM.4698	0.00284495	0.00490196	0.0132743	0.00413223	0.00552486	0.0177936	0.00540541	0	0.00722022	0.00166389	0.0042061	0.0106157	0	0.0202703	0.00642398	0.0213523	0.004662	0.00361664	0.0124481	0.0179949	0.012844	0.00350263	0.00375235	0.013544
chrM.4717	0.0031746	0.00522193	0	0.00392157	0.0133843	0.019685	0.00588235	0.00813008	0.00376648	0.00888889	0.00888889	0.00244499	0.009375	0.00767754	0.00691244	0.00905797	0.0155317	0.0117754	0.00666667	0.00797872	0.0040404	0.00371747	0.00392927	0.00480769
chrM.4781	0.0338983	0.0272537	0.00338983	0.0221607	0.0339721	0.0387097	0.0240175	0.0159236	0.0118846	0.0131885	0.018664	0.00455581	0.0190024	0.0134228	0.0401691	0.00630915	0.0159204	0.0293884	0.035225	0.0411622	0.0234657	0.0183767	0.0282392	0.0182927
chrM.4795	0.0868902	0.062249	0.0686275	0.0767045	0.0534759	0.111111	0.0611354	0.0857143	0.0286678	0.0251375	0.0378109	0.0732265	0.052381	0.0668896	0.0817996	0.0673813	0.0317949	0.0485597	0.0818363	0.0735294	0.0948122	0.0681115	0.0649573	0.0728745
chrM.4799	0.0755008	0.22103	0.0437601	0.19403	0.015859	0.0952381	0.177829	0.0384615	0.0151771	0.00854701	0.00988142	0.0324074	0.240741	0.0533333	0.0809129	0.0568012	0.0132924	0.0157415	0.0991903	0.0676692	0.0556586	0.136876	0.152574	0.0389344
chrM.4800	0.0814132	0.238298	0.0503247	0.205882	0.0315236	0.118243	0.189931	0.0448	0.0234506	0.0155039	0.0216963	0.039261	0.257895	0.0683333	0.09375	0.0627803	0.0204918	0.0231596	0.115385	0.0755668	0.0613383	0.154093	0.174954	0.0488798
chrM.4806	0.011994	0.0324544	0.00930233	0.0436047	0.004363	0.0197368	0.0220751	0.00158228	0.00164204	0.00229533	0.00293255	0.00666667	0.0461538	0.00811688	0.0175781	0.00879765	0.00515464	0.00735294	0.0214425	0.01	0.00925926	0.029595	0.0197842	0.00402414
chrM.4834	0.0243506	0.0808081	0.0149477	0.0809249	0.0258303	0.0424028	0.0644491	0.00847458	0.0149502	0.0167464	0.0162602	0.00662252	0.0899471	0.0236486	0.0311927	0.0178838	0.0275792	0.0222985	0.0432099	0.0414508	0.0246212	0.0537975	0.066055	0.016
chrM.4868	0.0231405	0.0142349	0.029453	0.0239362	0.0551918	0.0103093	0.0281426	0.0155709	0.047619	0.038162	0.0498084	0.0247423	0.0167464	0.0284281	0.0162338	0.0246575	0.0448522	0.0454928	0.0124481	0.00501253	0.0102389	0.0188679	0.0226087	0.031068
chrM.4870	0.081862	0.084922	0.0314637	0.102564	0.0623853	0.0673401	0.0601093	0.0737564	0.0410334	0.0393641	0.0566914	0.0649087	0.0866511	0.104132	0.0522979	0.0476839	0.041958	0.0630705	0.0717213	0.0761671	0.0578512	0.0646154	0.0719178	0.0635838
chrM.4879	0.311075	0.295848	0.28294	0.335821	0.197772	0.29932	0.308958	0.283154	0.195956	0.146718	0.164292	0.302083	0.332553	0.289735	0.215531	0.33931	0.137412	0.187656	0.322105	0.289673	0.253756	0.350769	0.276106	0.320463
chrM.4880	0.00809061	0.0188679	0	0.0147059	0.00458295	0.003367	0.0144928	0	0.00308166	0.00461184	0.00282752	0	0.0137615	0	0.0125392	0	0.00298507	0.000829876	0.00623701	0.00742574	0.00661157	0.0121396	0.0176367	0.00380228
chrM.4900	0.0396947	0.0677419	0.0257669	0.0562061	0.0207075	0.0279503	0.051458	0.0160514	0.0143885	0.0148478	0.0166813	0.0418251	0.0473118	0.0208333	0.0392707	0.0225847	0.0211946	0.0305643	0.0341365	0.0340633	0.0315315	0.0451527	0.0513699	0.036036
chrM.4916	0.0305958	0.0148026	0.00990099	0.0257009	0.0149648	0.0253968	0.0272572	0.0121107	0.0111732	0.0121581	0.00958188	0.00378788	0.00862069	0.0222222	0.0298295	0.013089	0.0150905	0.0138549	0.0171674	0.0276382	0.0248062	0.016129	0.015625	0.0143885
chrM.4924	0.0179739	0.0084317	0.0124378	0.00959233	0.0205725	0.0189274	0.0120275	0.0121317	0.0126939	0.0200927	0.0123023	0.0116505	0.00665188	0.00961538	0.0173661	0.0256065	0.0146138	0.0166945	0.0283224	0.0280612	0.0141956	0.0121294	0.0106195	0.0288288
chrM.4947	0.00470958	0.00343643	0.00628141	0.00963855	0.00749064	0.0131148	0.00529101	0	0.00307692	0.00500835	0.00182983	0.0100402	0	0	0.00462963	0.00425532	0.00815851	0.0027959	0.0070922	0.00275482	0.00497512	0.00263505	0.00561798	0.00998004
chrM.4951	0.00158983	0.00701754	0.00127877	0.00244499	0.0144928	0.00662252	0.00732601	0.00185529	0.00786164	0.00854701	0.00187091	0.00409836	0.00465116	0.0118243	0	0.00145773	0.00581395	0.00671141	0.0121359	0.00280899	0.00338983	0.00135135	0.00389105	0.0124481
chrM.4962	0.00637959	0.0194004	0.0106101	0.012285	0.0189055	0.00671141	0.0300752	0.00792079	0.00810373	0.0263389	0.00967118	0.0171306	0.0285036	0.0052356	0.00970874	0.0208333	0.00950119	0.010989	0.00501253	0.00557103	0.00865052	0.0270636	0.0223124	0.0194805
chrM.4967	0.0949264	0.0962567	0.090784	0.0886076	0.082912	0.0927835	0.115607	0.110429	0.100329	0.0887097	0.0881188	0.10793	0.0674699	0.123862	0.0637255	0.0805471	0.0669915	0.099897	0.0909091	0.0730337	0.0665499	0.0625	0.0708333	0.104911
chrM.4974	0.00502513	0.00919118	0.00864553	0.00795756	0.00744681	0	0.00817996	0.00444444	0.00518135	0.00473037	0.00418848	0.0117925	0.00771208	0.0038835	0.00683761	0.00482315	0.00400534	0.00769231	0.00263158	0.0147059	0.00181488	0	0	0.00950119
chrM.4998	0.0239411	0.0350195	0.015674	0.032967	0.0181612	0.0470588	0.0309735	0.0341463	0.0169173	0.0122574	0.0202475	0.0128535	0.00869565	0.0161616	0.0537634	0.00537634	0.0135542	0.0153846	0.0278552	0.01875	0.0362173	0.00916031	0.0212264	0.0155844
chrM.5004	0.00766284	0.00603622	0.00487013	0	0.00823529	0.00398406	0.0114416	0.0149254	0.00196464	0.00314136	0.00349243	0.00791557	0.0060423	0.0185185	0.025974	0.00556586	0.00308642	0.00732601	0.00852273	0	0.0103093	0.00315457	0.00240385	0.0160858
chrM.5014	0.00204499	0.0129032	0.00711744	0	0.00510204	0.004329	0.00242131	0.0156658	0.00843882	0.00336323	0.00886076	0.00286533	0	0.0149573	0.0116959	0.0120968	0.00340716	0.0199468	0.00296736	0	0.0131868	0.00342466	0.00516796	0.00867052
chrM.5081	0.021978	0.0190476	0.00536193	0.0174672	0.0162075	0.0443038	0.0193798	0.00790514	0.0120482	0.0129241	0.0134875	0.0123457	0.03125	0.0146199	0.0397351	0.00578035	0.0104712	0.0198807	0.021097	0.0344828	0.0280702	0.0141509	0.0255474	0.00829876
chrM.5089	0.024024	0.0212014	0.00923077	0.0238095	0.0151771	0.0137931	0.00826446	0.00823045	0.013468	0.00874126	0.0128755	0.0174672	0.00947867	0.00920245	0.0488722	0.00626959	0.0335196	0.0196937	0.0230415	0.0437158	0.0313725	0.0213904	0.0232558	0
chrM.5132	0	0.0119048	0	0.0223881	0.0114943	0	0.0314465	0.00662252	0.0159574	0.017284	0.00847458	0.015625	0.00694444	0.00377358	0.00653595	0	0.0168919	0.0027027	0.00636943	0.0136986	0.0135135	0.00420168	0	0
chrM.5149	0.00549451	0.00446429	0	0.00925926	0	0	0.0238095	0	0.013245	0.00849858	0.00694444	0.0104167	0.00769231	0	0	0.00636943	0.00387597	0.00682594	0	0	0	0.00549451	0.0215827	0.00961538
chrM.5175	0.0378788	0.0547264	0.0564516	0.0208333	0.0897436	0.03125	0.049505	0.0769231	0.0305344	0.046332	0.0336134	0.0519481	0	0.0319149	0.0631579	0.04	0.080402	0.0707547	0.0941176	0.0630631	0.027027	0.0172414	0	0.0238095
chrM.5202	0.00787402	0.0060241	0.00793651	0	0.00687285	0.0175439	0.0126582	0	0.00724638	0	0.0124481	0	0.0204082	0.010929	0	0	0.010929	0.00520833	0	0	0	0.00598802	0.00943396	0.025974
chrM.5209	0.024	0.0328947	0.025641	0.0595238	0.0144928	0.0714286	0.0410959	0	0	0.02	0.0170213	0.0125	0.134831	0.0344828	0.0422535	0.00806452	0.0225989	0.00558659	0.0123457	0.0625	0.0277778	0.0375	0.0224719	0.04
chrM.5218	0.00854701	0.0277778	0.036036	0.0126582	0.0189394	0.0178571	0.0142857	0.0289855	0.0223881	0.0160643	0.0217391	0.0263158	0.0454545	0.0174419	0.0144928	0.0243902	0.0224719	0	0	0.0106383	0.0147059	0.0397351	0.0120482	0.0273973
chrM.5226	0.0530973	0.0852713	0.0784314	0.0666667	0.06639	0.04	0.030303	0	0.015873	0.0414938	0.0132743	0.0540541	0.0493827	0.0484848	0	0.0487805	0.0384615	0.045977	0.0704225	0.0449438	0.0298507	0.0273973	0	0.0461538
chrM.5232	0.115385	0.111111	0.0322581	0.078125	0.0497738	0.104167	0.0169492	0.112903	0.0930233	0.0683761	0.0678733	0.056338	0.125	0.0576923	0	0.102564	0.0755814	0.0769231	0.184615	0.0240964	0.126984	0.0687023	0.0428571	0.0555556
chrM.5240	0.010989	0.018018	0.0120482	0.0178571	0.00970874	0.0243902	0	0.0363636	0	0	0.00490196	0	0.0151515	0.0145985	0.0204082	0.01	0.0266667	0.0142857	0.0166667	0	0	0.016129	0	0
chrM.5247	0.0444444	0.122807	0.0481928	0.0689655	0.105528	0.0526316	0.0576923	0.0727273	0.11811	0.0442478	0.0735294	0.0666667	0.101449	0.117647	0	0.0990099	0.131579	0.0666667	0.0833333	0.0149254	0.122807	0.0806452	0.0625	0.0943396
chrM.5251	0.0114943	0	0	0.0172414	0.0152284	0.0285714	0	0.0545455	0.0162602	0.0178571	0.0049505	0.0181818	0.0147059	0.0152672	0	0	0.0263158	0.0324675	0	0.0151515	0.0185185	0.0243902	0	0.0185185
chrM.5252	0.0116279	0	0	0.0172414	0.0153846	0.0285714	0	0.0545455	0.0162602	0.0179372	0.00502513	0.0178571	0.0147059	0.0152672	0	0	0.0263158	0.0328947	0	0.0151515	0.0185185	0.0241935	0	0.0188679
chrM.5253	0.416667	0.180952	0.493671	0.310345	0.25641	0.342857	0.34	0.436364	0.268293	0.233945	0.231959	0.508772	0.378788	0.333333	0.416667	0.5	0.234899	0.364238	0.433962	0.268657	0.264151	0.384	0.428571	0.45283
chrM.5256	0.0120482	0.0291262	0.0123457	0.0545455	0.040201	0.0285714	0	0.0350877	0.0894309	0.0184332	0.0260417	0.0327869	0.0447761	0.0542636	0	0.02	0.0522876	0.0263158	0.0392157	0	0.0377358	0.032	0.0169492	0.0377358
chrM.5263	0	0	0	0	0	0.030303	0	0.0175439	0	0	0	0.0327869	0.0151515	0.015625	0.0217391	0	0	0.012987	0	0	0	0.008	0.0172414	0.0196078
chrM.5266	0	0.00980392	0	0	0	0.0333333	0	0.0192308	0.00840336	0.00471698	0	0	0.0447761	0	0	0	0.00719424	0.00666667	0.0212766	0	0	0.00819672	0	0
chrM.5272	0.0125	0.010101	0	0	0.00574713	0	0	0	0.00847458	0	0.00529101	0.0163934	0.0294118	0.025	0	0	0.00714286	0	0	0	0	0.00806452	0	0
chrM.5275	0	0.0102041	0	0	0.0118343	0	0	0.0217391	0.00877193	0.00505051	0.0110497	0	0	0.00826446	0	0.010989	0	0.013245	0.0238095	0.0363636	0	0.00862069	0.0178571	0
chrM.5282	0.112676	0.188889	0.17284	0.145833	0.0935673	0.04	0.113636	0.0444444	0.163793	0.140541	0.132948	0.0862069	0.0140845	0.201754	0.0540541	0.147727	0.10219	0.103448	0.0697674	0.0980392	0.106383	0.106195	0.105263	0.0869565
chrM.5283	0	0.021978	0	0.0212766	0	0	0.0465116	0.0217391	0	0.0108696	0	0	0	0.0178571	0	0	0	0	0	0	0.0208333	0	0.0178571	0
chrM.5303	0.163636	0.206349	0.179104	0.21875	0.261538	0.117647	0.157895	0.108108	0.261905	0.25	0.359375	0.209302	0.109091	0.296296	0.176471	0.0945946	0.327273	0.191176	0.135135	0.097561	0.151515	0.202247	0.102041	0.0285714
chrM.5304	0.0181818	0	0.0447761	0.09375	0.0610687	0	0.0263158	0.0555556	0.13253	0.0810811	0.107692	0.0465116	0.0363636	0.0493827	0	0.0273973	0.0630631	0.0571429	0	0.0243902	0.0625	0.021978	0.0408163	0
chrM.5316	0.04	0.0612245	0.0491803	0	0.0347826	0	0.0263158	0	0	0.0416667	0.0309278	0	0	0	0	0	0.0326087	0.00892857	0	0	0	0.0121951	0	0
chrM.5320	0	0	0.0192308	0	0.037037	0	0	0	0	0.0185185	0	0	0	0	0	0	0.0344828	0	0.0333333	0	0	0	0	0
chrM.5326	0	0	0.0204082	0.05	0.0291262	0	0.0294118	0.030303	0	0	0	0	0	0	0	0	0.0512821	0.0288462	0	0	0	0.0298507	0	0
chrM.5333	0	0.0263158	0.0222222	0.0454545	0.0105263	0	0	0.027027	0	0	0	0	0	0.0192308	0	0	0.04	0	0	0	0	0.0144928	0	0
chrM.5334	0	0.0263158	0.0222222	0.0454545	0.0105263	0	0	0.027027	0.0188679	0	0	0	0	0.0192308	0.0384615	0	0.0405405	0	0	0	0	0.0144928	0	0
chrM.5357	0	0	0	0	0	0.0526316	0	0	0	0.0108696	0	0	0	0	0.030303	0	0	0.00952381	0	0	0.0263158	0	0.0188679	0.025
chrM.5384	0.0178571	0.151515	0.0285714	0.0333333	0.0254237	0.0434783	0.06	0	0.0142857	0.0230769	0.026087	0.0526316	0.101449	0.0298507	0	0	0.0392157	0.032	0.0444444	0.0227273	0	0.06	0.173913	0
chrM.5402	0.0793651	0.0694444	0.04	0.0681818	0.068323	0.103448	0.0847458	0	0.037037	0.0833333	0.102941	0.0540541	0.08	0.0428571	0.0422535	0.038961	0.0487805	0.0516129	0.0208333	0.0212766	0.04	0.0254237	0.0759494	0.03125
chrM.5406	0.0606061	0.0266667	0	0	0.0409357	0	0	0.0327869	0.0348837	0.0251572	0.0357143	0.025	0.0131579	0	0.0136986	0	0.0238095	0.0434783	0.0425532	0.0204082	0.02	0	0.037037	0.0144928
chrM.5407	0.0606061	0.0266667	0	0	0.0411765	0	0	0.0327869	0.0352941	0.0251572	0.0357143	0.025	0.012987	0	0.0138889	0	0.024	0.05	0.0425532	0.0204082	0.04	0	0.037037	0.0142857
chrM.5408	0.0149254	0.0133333	0.0126582	0	0.0233918	0	0	0.0333333	0.0238095	0.0125786	0	0.0123457	0.0131579	0	0	0	0.015625	0.00628931	0.0217391	0	0.0192308	0.0168067	0.0246914	0
chrM.5418	0.0327869	0.0192308	0	0	0.046875	0.04	0.02	0.0869565	0.0350877	0.0330579	0.0208333	0.0461538	0.0576923	0.0166667	0.0285714	0	0.0238095	0.0588235	0.108696	0	0.0243902	0.0238095	0.0204082	0
chrM.5429	0.0952381	0.0192308	0	0	0.0451128	0.0322581	0	0.0434783	0.0677966	0.0220588	0.0102041	0.0454545	0.0377358	0.016129	0.0714286	0.0135135	0.0116279	0.0819672	0.0833333	0.03125	0.125	0.0235294	0.0833333	0.0181818
chrM.5432	0	0	0	0	0.0150376	0	0	0	0.0169492	0.00719424	0.0103093	0	0	0	0	0	0	0.0166667	0	0	0.025	0.0352941	0	0
chrM.5433	0	0	0	0	0.0225564	0.0357143	0	0	0.0166667	0.0070922	0.019802	0.0151515	0	0	0.0222222	0	0.0114943	0.0247934	0	0	0.0243902	0.0348837	0	0
chrM.5437	0.0909091	0.0196078	0	0	0.0222222	0	0	0.0208333	0.0526316	0.0362319	0.0291262	0.016129	0.0754717	0	0.0217391	0	0	0.0564516	0	0	0.0731707	0.0119048	0.0204082	0
chrM.5447	0.0731707	0.0447761	0.0777778	0.0666667	0.0429448	0.131579	0.084507	0.0483871	0.0921053	0.0571429	0.0571429	0.0987654	0.0727273	0.0229885	0.0833333	0.0232558	0.0782609	0.0691824	0.119403	0.0327869	0.142857	0.0891089	0.0144928	0.0547945
chrM.5481	0.0258621	0.0194175	0.0709877	0.0197368	0.0294118	0.0265487	0.05	0.0153846	0.0331492	0.0129199	0.00660066	0.0515464	0.0140845	0.0132743	0.0162162	0.0183824	0.00754717	0.009375	0.0117647	0.025641	0.0632911	0.0813953	0.0378378	0.0259067
chrM.5488	0.00341297	0	0.0075188	0.0147783	0.00536193	0.025974	0.00425532	0.00416667	0	0.00446429	0.00828729	0.0176991	0.00546448	0.00727273	0.012931	0.00619195	0.00657895	0.00271003	0	0.00881057	0.00660066	0.00589971	0.0128755	0.00414938
chrM.5491	0.00906344	0.0150376	0.0208333	0.0231481	0.00255754	0.0177515	0.0277778	0.0195312	0.0368852	0.0207469	0.0407125	0.0378151	0.0346535	0.0133333	0.015444	0.0227273	0.0183486	0.020202	0.0408163	0.0199203	0.0302115	0.0348525	0.0195312	0.00740741
chrM.5492	0.0389222	0.0444444	0.043578	0.0727273	0.00757576	0.0414201	0.0509804	0.0429688	0.0614754	0.0391753	0.0653266	0.075	0.0784314	0.0360656	0.0461538	0.0362117	0.0391566	0.0454545	0.0843373	0.047619	0.0508982	0.0613333	0.0722433	0.0364964
chrM.5504	0.0118483	0.0030581	0.00562852	0.0179856	0.00948767	0	0	0.00324675	0.00668896	0.00337268	0.00609756	0.013468	0.015625	0.00265252	0.00314465	0.00226757	0.00464037	0.00383877	0.00309598	0.00682594	0.00493827	0.00442478	0.0127796	0.00293255
chrM.5508	0.00436681	0.00282486	0.00713012	0.00340136	0.0153584	0	0.00630915	0.00304878	0.00638978	0.0144928	0.0114068	0.00632911	0.0145455	0.00248139	0.00887574	0.00645161	0.0127119	0.0175131	0.002849	0.00321543	0.00225225	0.0102249	0.00597015	0.00268817
chrM.5514	0.00759013	0.00252525	0.00492611	0.00961538	0.00294551	0	0.00568182	0.00268097	0.0115607	0	0.00681431	0	0.0135593	0.00214592	0.0124378	0.00376648	0.00713012	0.00742942	0.00759494	0.00291545	0.00823045	0.0131579	0.0026455	0.00238095
chrM.5525	0.0133779	0.00900901	0.005997	0.0143678	0.0164975	0.0210526	0.00759494	0.0116822	0.0237467	0.00550206	0.00758725	0.00242718	0.00898204	0.00900901	0.0140845	0.00672269	0.0195195	0.0189873	0.00663717	0.00773196	0.0181159	0.0052356	0.00660793	0.00796813
chrM.5550	0.0152403	0.0111465	0.0206897	0.00487805	0.0208127	0.0108108	0.016158	0	0.0237624	0.0195886	0.0188261	0.0207254	0.0128755	0.0113493	0.0144928	0.0179487	0.0254707	0.0220307	0.0194175	0.0141343	0.0117955	0.00417246	0.0113452	0.0249307
chrM.5597	0.0110357	0.00328947	0.00353982	0.0106762	0.00969426	0.0135397	0.00429185	0.00960384	0.00714286	0.0131944	0.0124896	0.00875	0.010084	0.00513699	0.0180668	0.0104762	0.00766284	0.0119131	0.0179856	0.0148331	0.0128205	0.00876339	0.00958084	0.0105932
chrM.5600	0.00334448	0.00972973	0.000869565	0.0157068	0.00520059	0.0114723	0.0142045	0.00119904	0.00569801	0.00547196	0.00741351	0.00611247	0.0184255	0.00419111	0.00267142	0.0047259	0.00301887	0.00828729	0.0035503	0	0.00485909	0.0085796	0.0141677	0.00628931
chrM.5601	0.00577082	0.0244421	0.0025729	0.037931	0.00872727	0.0169173	0.0351617	0.00350058	0.00842697	0.011471	0.00814332	0.0155689	0.0366057	0.0090312	0.00441306	0.00649351	0.00594796	0.0129781	0.00701754	0	0.00751174	0.0203892	0.030445	0.0103734
chrM.5636	0.00498442	0.0123558	0.0176271	0.0180879	0.00711322	0.00983146	0.0136268	0.0044964	0.00437637	0.00442968	0.00403769	0.0131086	0.0213018	0.0195695	0.00577201	0.0177122	0.00375704	0.00674916	0.00366972	0.00675024	0.0103858	0.00780142	0.0190045	0.0175292
chrM.5651	0.003003	0.00938967	0.00598802	0.00966184	0.00573723	0.00269179	0.00493097	0.00522648	0.00510204	0.00423953	0.00587467	0.00907441	0.00333704	0.00646412	0.00688231	0.00927247	0.00655152	0.00700431	0.00531915	0.0101196	0.00657414	0.0114865	0.00176835	0.0090312
chrM.5667	0.00596303	0.0122605	0.00522193	0.0106257	0.00380435	0.00518135	0.0154739	0.0034188	0.000977517	0.00260146	0.00186335	0.00723982	0.0119956	0.0065189	0.00533689	0.00343643	0.00511945	0.00256148	0.0118443	0.00267618	0.00850461	0.00711974	0.0079858	0.00494234
chrM.5706	0.019209	0.0184528	0.0207809	0.00878156	0.0207529	0.0249151	0.0262467	0.0178019	0.00980392	0.00925475	0.0159341	0.0290698	0.0193548	0.0328947	0.0369212	0.0213049	0.0161206	0.0155004	0.0226386	0.0261603	0.0244216	0.0138889	0.0334395	0.0289289
chrM.5721	0.0132964	0.00748809	0.0163835	0.00321543	0.00703565	0.00856531	0.00328138	0.0186289	0.00433651	0.00236518	0.00261233	0.0221344	0.0096238	0.0259217	0.0160593	0.00909091	0.00811771	0.00295858	0.00679245	0.0190713	0.015528	0.0058548	0.00877893	0.0332326
chrM.5747	0.178233	0.151123	0.175573	0.161677	0.100892	0.223615	0.155941	0.179003	0.0979021	0.0789351	0.07739	0.18451	0.151438	0.18649	0.144207	0.143552	0.0805861	0.0970429	0.167033	0.174419	0.192786	0.149649	0.155668	0.176701
chrM.5761	0.00822079	0.01059	0.0254237	0.00422386	0.0146739	0.00821596	0.00465983	0.0154772	0.0143403	0.00257334	0.000554324	0.00170503	0.00733272	0.0275112	0.00754148	0.0254011	0.00776119	0.00138568	0.00403877	0.00811359	0.00351865	0	0.00506073	0.021164
chrM.5810	0.023108	0.0329154	0.0170455	0.0267094	0.0222222	0.0302326	0.0319343	0.0282714	0.0116959	0.00978261	0.0173962	0.0352748	0.0323176	0.023565	0.0319303	0.024375	0.0244776	0.0225287	0.0413026	0.0194363	0.0199715	0.0323529	0.0232816	0.0285714
chrM.5830	0.0271248	0.0320946	0.0161074	0.0143027	0.0299946	0.0346062	0.0346821	0.010682	0.0226804	0.0200688	0.0208209	0.0114236	0.0300097	0.0155666	0.038835	0.0119126	0.0352449	0.0168269	0.028076	0.0263672	0.0358712	0.0177778	0.026538	0.0159664
chrM.5839	0.0304569	0.0153015	0.0143266	0.0103093	0.00166759	0.0273973	0.0160966	0.00851064	0	0	0.00184502	0.0136612	0.0081716	0.0193424	0.0569867	0.0132589	0.00186451	0.00348779	0.0463519	0.0364004	0.00757002	0.0107239	0.0211921	0.0103806
chrM.5844	0.0201005	0.0199275	0.0192308	0.0104987	0.0133038	0.0212235	0.0222898	0.00676819	0.00985761	0.0100532	0.0161491	0.00745573	0.017418	0.0135484	0.027195	0.013986	0.0162297	0.0147059	0.0260643	0.0171891	0.0144817	0.0198766	0.0390836	0.00876424
chrM.5852	0.0202082	0.0126927	0.0264993	0.0114358	0.0165953	0.0195122	0.0152905	0.0215947	0.0129032	0.0122807	0.0156446	0.028169	0.0092688	0.0430652	0.0222734	0.028063	0.020383	0.0161616	0.0199818	0.0119641	0.0089153	0.0138504	0.0182073	0.0369733
chrM.5882	0.0187424	0.00991885	0.00857756	0.00275862	0.00600109	0.00856793	0.00742312	0.00649351	0.00461894	0.00492611	0.00507292	0.0138504	0.00324324	0.0146871	0.017611	0.00430108	0.005689	0.0150026	0.0104463	0.00985222	0.00372856	0.00890869	0	0.00600858
chrM.5885	0.0305389	0.0270758	0.0211864	0.0139276	0.023446	0.0477356	0.0349576	0.0280449	0.0288351	0.0146879	0.0273711	0.0331187	0.0352941	0.0196576	0.0326748	0.0178699	0.0295597	0.0324742	0.0416667	0.0227048	0.0191882	0.0349963	0.0186047	0.0248075
chrM.5895	0.0489596	0.0429104	0.0372535	0.0566038	0.0476983	0.0647131	0.0493963	0.0331126	0.0546318	0.03375	0.0449219	0.0436847	0.0480984	0.0395847	0.0511408	0.0389222	0.046814	0.0508205	0.0490196	0.0481064	0.0358505	0.0592362	0.0070922	0.0438596
chrM.5936	0.00199468	0.0570846	0.00147929	0	0.000597372	0	0.00339751	0.0980066	0	0.000660066	0.00269179	0.00390625	0.00122549	0.000711744	0.00248139	0.000768049	0.000658762	0.00345622	0.00301811	0.00200803	0.000819672	0.0016835	0.0170213	0.00174978
chrM.5940	0.00994036	0.0172589	0.0108147	0.00879765	0.0190817	0.0147239	0.0139211	0.0108696	0.00884956	0.00723684	0.0121786	0.0248092	0.0171569	0.0134371	0.0329489	0.0145706	0.0123297	0.0247696	0.0179283	0.0140281	0.0121753	0.0127119	0.0152091	0.0131119
chrM.5951	0.00630252	0.0194473	0.00586081	0	0.00247678	0.00987654	0	0.0182927	0.00258065	0.00335796	0.000711744	0.0107527	0.002442	0.0107991	0.00769231	0.00798722	0.00518807	0.00415924	0.00994036	0.00403633	0.00892857	0.00262009	0.00653595	0.00978648
chrM.5980	0.00310366	0.00986547	0.00470114	0.00547196	0.00960961	0.00334076	0.00430571	0.00389105	0.0035461	0.00192926	0.00616016	0.00529101	0.00335946	0.00809717	0.014913	0.00742942	0.00313873	0.0071599	0.00361011	0.00850662	0.00297177	0.000786164	0.00195695	0.00814332
chrM.5991	0.0431739	0.0480274	0.0633229	0.0516373	0.0727273	0.0512273	0.0638945	0.0576779	0.057842	0.05386	0.0550162	0.0578231	0.0598555	0.0439344	0.0483607	0.0345781	0.0500626	0.0615206	0.0487805	0.0325885	0.0366116	0.0546647	0.0379965	0.0498831
chrM.6003	0.0377568	0.0339967	0.0440658	0.0530565	0.040201	0.033195	0.0429799	0.0262009	0.0480167	0.0503109	0.0503461	0.0332522	0.0410156	0.0360697	0.0364501	0.0252918	0.0488861	0.0456825	0.0440678	0.0363967	0.0430622	0.0387492	0.0471698	0.0276946
chrM.6004	0.0382483	0.0338284	0.0441176	0.0525714	0.0411797	0.033092	0.0429799	0.0254176	0.0481172	0.050905	0.0502828	0.0332792	0.0408958	0.0360921	0.0364501	0.0252427	0.0487654	0.045657	0.0440678	0.0374771	0.0429155	0.0384615	0.0465839	0.0276326
chrM.6005	0.120575	0.0941371	0.144287	0.109714	0.143255	0.107772	0.109195	0.113636	0.14405	0.152322	0.157197	0.134146	0.112414	0.154325	0.101668	0.138291	0.135688	0.165641	0.126593	0.0868373	0.13388	0.0987903	0.137134	0.137151
chrM.6006	0.0447917	0.0378549	0.0557414	0.029106	0.064191	0.0445986	0.0309372	0.0535466	0.0571992	0.0543888	0.0652304	0.0622084	0.0368664	0.0739416	0.0357143	0.0564867	0.0559152	0.0742496	0.0491935	0.0238095	0.0534653	0.0305868	0.0612245	0.07005
chrM.6007	0.00380952	0.00950988	0.003998	0.012299	0.00999524	0.010157	0.00587741	0.0071708	0.00800712	0.00687961	0.0120548	0.00570613	0.0083682	0.00821918	0.00642398	0.00283607	0.0138667	0.0122295	0.00591716	0.00582363	0.00614251	0.00906002	0.0102171	0.00722733
chrM.6010	0.009298	0.00998573	0.00822448	0.0063234	0.023919	0.00894454	0.00901639	0.0146684	0.00680851	0.00853081	0.0100636	0.0146648	0.0154723	0.00963082	0.0130226	0.00875274	0.0154719	0.0135931	0.009319	0.00815661	0.0131894	0.00546747	0.00853659	0.0148005
chrM.6018	0.00454959	0.00970874	0.00471032	0.00865052	0.00708906	0.00605536	0.0119617	0.00443881	0.0142379	0.00829111	0.00459418	0.00341763	0.00789266	0.00726518	0.00471698	0	0.0079602	0.00779221	0.00630252	0.00645682	0.00405797	0.00689655	0.0125571	0
chrM.6026	0.00764388	0.0110117	0.00743494	0.00254669	0.0122324	0.0120586	0.0110585	0.00820189	0.00751252	0.00322878	0.00719424	0.00340368	0.00543057	0.0103359	0.00746269	0.00368034	0.0127326	0.00723404	0.0123967	0.0097561	0.0075406	0.00682415	0.00220507	0.00954806
chrM.6039	0.0049416	0.00534759	0.00275482	0.00170503	0.00920887	0.00578035	0.00540541	0.00804455	0.00406835	0.0040965	0.00659564	0.00602007	0.00303721	0.00594943	0.00204638	0.00311203	0.0157443	0.00738916	0.00664894	0.00561798	0.00227402	0.0020555	0.00103734	0.00618047
chrM.6082	0.00633981	0.00769686	0.00175516	0.00771208	0.00516283	0.00519673	0.0027137	0.00223839	0.00374251	0.00259853	0.0053424	0.00499376	0.00844476	0.00623053	0.00567823	0.000987654	0.00511152	0.00498084	0.00701531	0.00873709	0.00616967	0.00608519	0.00502092	0.00281057
chrM.6090	0.00339271	0.00937317	0.00177069	0.000860585	0.00902315	0.00814815	0.00873656	0.0043956	0.0037037	0.00172861	0.00527325	0.0043024	0.00418118	0.00216544	0.00621504	0.00198511	0.00744879	0.00646388	0.00821226	0.007109	0.00866463	0.00504286	0.00324675	0.00389105
chrM.6135	0.0122518	0.00866051	0.00447628	0.00533808	0.00915522	0.0106952	0.00783801	0.00266383	0.00618716	0.00931677	0.00879917	0.00371517	0.00726744	0.00478261	0.00689223	0.00333175	0.0103143	0.00866483	0.0126984	0.0121065	0.0101266	0.00434153	0.00799419	0.00384404
chrM.6153	0.00695955	0.0121528	0.0055788	0.00902527	0.00797649	0.00622084	0.0145599	0.00539957	0.010425	0.0078125	0.00918919	0.00626174	0.00973054	0.00396127	0.00589005	0.00538951	0.0111392	0.0116747	0.0103426	0.00504202	0.0076297	0.00769971	0.0246305	0.00329852
chrM.6158	0.00942588	0.0165148	0.0112765	0.00958188	0.0117172	0.0114504	0.0128617	0.0126582	0.00634921	0.00223914	0.00694444	0.0122399	0.0170497	0.0169271	0.00898588	0.00863724	0.00633528	0.0035475	0.011335	0.00820345	0.0148441	0.0131148	0.0282069	0.0134989
chrM.6169	0.0494827	0.0639053	0.0213675	0.0443038	0.0352405	0.0582602	0.0530914	0.0194175	0.0203252	0.036534	0.0359753	0.0239748	0.0517774	0.0334523	0.0473613	0.014985	0.0309845	0.0390085	0.0553385	0.0520922	0.0462164	0.0664683	0.0737422	0.0221214
chrM.6170	0.0128205	0.0121387	0.00747314	0.00800712	0.00777732	0.0157356	0.0132363	0.00368421	0.00478469	0.00829493	0.0104857	0.00860479	0.00685453	0.00746596	0.0130976	0.00342969	0.00783546	0.00801282	0.0178004	0.019344	0.0129032	0.00731351	0.0121212	0.00444939
chrM.6183	0.00265135	0.00474215	0.00140977	0.00182815	0.0074813	0.0071599	0.00529101	0.00314795	0.00570962	0.00423529	0.00338409	0.00124301	0.00236967	0.00222519	0.030504	0	0.00809717	0.00852965	0.00507614	0.00943396	0.00542139	0.0034965	0.00895317	0.00335196
chrM.6186	0.00881834	0.0310448	0.0056101	0.0211592	0.010865	0.00802568	0.0336412	0.00835946	0.012987	0.0103872	0.0180383	0.0068323	0.0333069	0.00670541	0.0026455	0.00450225	0.0122387	0.0151329	0.0114358	0.0121528	0.010427	0.0655572	0.0442907	0.00503356
chrM.6194	0.00913838	0.0283303	0.0027881	0.0150659	0.0128866	0.0100418	0.0207219	0.0031463	0.0074565	0.0110471	0.0126219	0.00759013	0.0306799	0.00680272	0.00257732	0.0009995	0.0153765	0.0242475	0.00952381	0.00882613	0.00792864	0.065049	0.0427586	0.00225606
chrM.6207	0.00605536	0.00615764	0.00982226	0.00577478	0.00851254	0.0138648	0.00695894	0.0144077	0.00351494	0.00450225	0.00732154	0.00582902	0.00685518	0.0138825	0.00892857	0.00736739	0.00655022	0.0100568	0.00852459	0.0081448	0.00971867	0.00362319	0.00779037	0.00925926
chrM.6220	0	0	0.000920387	0	0	0	0.000711744	0	0	0	0.0288401	0.014906	0	0	0	0.000481	0.000555864	0.026721	0.036193	0	0	0.0251383	0.000718391	0.000592768
chrM.6221	0	0	0.00138696	0	0	0	0.000714286	0	0	0	0.112516	0.0792208	0.00177462	0	0	0.000480769	0.00278707	0.0934066	0.127358	0.00184162	0	0.195871	0.0021692	0.000598444
chrM.6294	0.00852459	0.0145414	0.0207636	0.0110803	0.0121581	0.0184049	0.00693642	0.0268908	0.0153846	0.0184049	0.0167158	0.0163432	0.00998573	0.0226171	0.0213385	0.0198822	0.017331	0.0134281	0.0191147	0.0135338	0.011236	0.0037092	0.0178771	0.014437
chrM.6295	0.101852	0.0299539	0.161787	0.0809061	0.0955056	0.121212	0.0599455	0.158759	0.129353	0.118594	0.0696798	0.107551	0.0605096	0.0408526	0.143852	0.116844	0.110357	0.105548	0.117096	0.138686	0.139676	0.0477002	0.0631868	0.141434
chrM.6296	0.0980392	0.025641	0.126984	0.0648464	0.0860832	0.101818	0.058309	0.123134	0.107143	0.104948	0.0575816	0.0881671	0.0639731	0.0184843	0.123153	0.091195	0.103627	0.0936639	0.0930788	0.123552	0.129237	0.0477032	0.0538244	0.130705
chrM.6297	0.1	0.027972	0.1296	0.0714286	0.0863309	0.10219	0.0588235	0.124074	0.108247	0.108597	0.0597303	0.0892019	0.0641892	0.0203327	0.125926	0.0914826	0.103986	0.0958333	0.0935252	0.132812	0.129787	0.0478723	0.0566572	0.130435
chrM.6303	0.329289	0.0386473	0.253659	0.164875	0.428994	0.274725	0.16208	0.254647	0.372396	0.374613	0.363095	0.264916	0.221831	0.00186916	0.233668	0.254125	0.360862	0.351003	0.259615	0.28629	0.292842	0.189435	0.160819	0.323591
chrM.6325	0.0204461	0.00518135	0.0179533	0.00763359	0.0168453	0.0194553	0.0371517	0.00375235	0.0241287	0.0191083	0.0179641	0.0123457	0.0313589	0.019685	0.0225	0.0156556	0.00740741	0.0142405	0.0175439	0.0120482	0.00671141	0.0243408	0.0155763	0.0134228
chrM.6330	0.00546448	0.00769231	0.00533808	0	0.0123648	0	0.00611621	0.00554529	0.0135135	0.0109718	0.00790514	0	0.0104895	0.00194932	0.00243309	0.00988142	0.012987	0.00940439	0	0	0.00440529	0.00207469	0.00626959	0.00896861
chrM.6378	0.0125448	0.00552486	0.00522648	0.00352113	0.0131796	0.00796813	0.0192926	0.00828157	0.00597015	0.00991736	0.00195312	0.0123153	0.00389105	0.0148305	0.0102828	0.00240385	0.0114504	0.012069	0.0135135	0	0.00227273	0.00628931	0.00655738	0.00755668
chrM.6381	0.00894454	0.00554017	0.00874126	0.0106762	0.0183333	0.0120968	0.0223642	0.00838574	0.014881	0.0185497	0.011811	0.00990099	0.011811	0.00426439	0.0179949	0.0285036	0.0115385	0.0104167	0.00972763	0.00454545	0.0230947	0.00838574	0.0131579	0.0126582
chrM.6392	0.00776699	0.00588235	0.00753296	0	0.0036036	0.0178571	0.0136054	0.00680272	0.0127796	0.00714286	0.00424628	0.0103093	0.00421941	0.00454545	0.00268817	0.00789474	0.00610998	0.0113422	0.00197239	0.00465116	0.00527704	0.00686499	0.00711744	0.00555556
chrM.6404	0.00211416	0	0.00622407	0	0.00582524	0.0193237	0.00361011	0.00249377	0.00696864	0.00551471	0.00461894	0.00273224	0.00881057	0	0.0171429	0.00298507	0.00683371	0.014862	0.00407332	0	0.00557103	0	0.00389105	0.00308642
chrM.6416	0.0409091	0.0230263	0.0536913	0.0361991	0.0382166	0.0520833	0.0373134	0.0679348	0.045283	0.0436508	0.0300752	0.0591716	0.0232558	0.0585242	0.0536278	0.0385965	0.0692841	0.0494118	0.0286976	0.0418605	0.0309598	0.0253807	0.0214592	0.0876623
chrM.6419	0.0301624	0.0265781	0.0229358	0.0511628	0.0324675	0.0265957	0.0608365	0.0549451	0.046332	0.0282258	0.0230179	0.0513595	0.0380952	0.0155844	0.0607029	0.0509091	0.0376471	0.0358852	0.0286976	0.0331754	0.06875	0.0230769	0.0776256	0.0295082
chrM.6420	0.112412	0.163333	0.0852535	0.170507	0.125	0.117021	0.229008	0.118785	0.100386	0.078629	0.0824742	0.105422	0.162679	0.0651042	0.150327	0.185455	0.128505	0.1247	0.0859031	0.141509	0.213166	0.186701	0.277273	0.148026
chrM.6427	0.00721154	0.027027	0.00717703	0.0382775	0	0.0162162	0.034749	0.00576369	0.0037594	0.0060241	0.00261097	0.00615385	0.0344828	0	0.0171233	0.011811	0.0136364	0.00240385	0.00220751	0	0.00643087	0.0263852	0.0235849	0.00352113
chrM.6433	0.00460829	0.00342466	0.00502513	0.00485437	0.00408163	0	0.00383142	0	0.0152091	0.00392927	0.00512821	0.00619195	0.0149254	0.0052356	0.00333333	0.00409836	0.0131291	0.0185615	0	0.0147059	0	0.00255754	0.00917431	0.00364964
chrM.6447	0.013544	0.03	0.00496278	0.0330189	0	0.011236	0.0143885	0.00835655	0.0107143	0.00371058	0.00696056	0	0.039604	0.00746269	0.0285714	0	0.00194175	0.0107296	0.0350109	0.0047619	0.00316456	0.0196078	0.030837	0
chrM.6510	0.0296684	0.0465116	0.0408163	0.0118577	0.0360111	0.0452261	0.0358209	0.0551724	0.0349462	0.0236908	0.01473	0.0945946	0.0496183	0.0517241	0.0248619	0	0.0336788	0.0443038	0.0446429	0.0277778	0.0415512	0.022869	0.0276923	0.0801187
chrM.6516	0.0243478	0.0229592	0.0260521	0	0.0213333	0.0485437	0.0200573	0.0311111	0.0261097	0.0108827	0.00797448	0.0586667	0.0222222	0.0416667	0.0191781	0	0.0184275	0.0137615	0.0769231	0.0465116	0.0544959	0.0124224	0.0149254	0.0383481
chrM.6558	0.0215517	0.0136364	0.0177419	0.0324484	0.00896861	0.0323887	0.0111359	0.0233918	0.00408163	0.00294985	0.00730816	0.0214286	0.0218069	0.0327273	0.0268293	0	0.0145985	0.00613497	0.0555556	0.0272537	0.0178971	0.0206677	0.0268041	0.0240385
chrM.6566	0.0224321	0.0169173	0.0130208	0.0269608	0.0122951	0.0126984	0.0132075	0.00649351	0.0069808	0.0141844	0.0130719	0.00948767	0.0279188	0.00742942	0.0094518	0.0154905	0.00977517	0.0110254	0.0155642	0.0194004	0.0219966	0.00896287	0.0179739	0.0132325
chrM.6584	0.00349345	0.00152905	0.00585938	0.0018797	0.0057377	0.0112613	0.00892857	0.00728155	0.00816327	0.010878	0.00438212	0.00681199	0.00623701	0.00108814	0.00846262	0.00128535	0.00338696	0.00254885	0.00736377	0.0056899	0.00236967	0.0100604	0.00261097	0.00536913
chrM.6612	0.0493305	0.042236	0.0244083	0.0371389	0.0442656	0.0451389	0.0343558	0.0362117	0.0428571	0.00129199	0.0474777	0.0292842	0.0633694	0.025	0.0474041	0.0234742	0.037594	0.0389972	0.0477897	0.044226	0.0529801	0.0474777	0.0436137	0.0264496
chrM.6623	0.00927767	0.00355872	0.00767085	0.00645161	0.0127146	0.00479233	0.00699301	0.0034904	0.0127932	0.00747198	0.0114204	0.00309278	0.0130246	0.00920502	0.0041841	0.00267142	0.00650289	0.010575	0.00225989	0.00708383	0.0088968	0.00496102	0.0137931	0.00387597
chrM.6631	0.031746	0.0179574	0.0270985	0.0170732	0.0586439	0.0267459	0.00987925	0.0420445	0.0269151	0.0120482	0.0274725	0.0434783	0.0201613	0.0455272	0.0316518	0.0328836	0.037193	0.0479798	0.0275716	0.0356732	0.0356234	0.0102249	0.0236072	0.0469181
chrM.6651	0.0106682	0.00910931	0.0116754	0.00333704	0.0194444	0.0118734	0.159961	0.0190756	0.0130719	0.0115132	0.0110701	0.0111492	0.010551	0.012685	0.0140598	0.0168129	0.0194932	0.0119726	0.0150943	0.0112705	0.010917	0.0122775	0.0108063	0.0122549
chrM.6692	0.184172	0.173356	0.173784	0.148362	0.12549	0.148429	0.186726	0.178641	0.122658	0.128389	0.119061	0.168841	0.161353	0.150124	0.172989	0.156721	0.120911	0.12519	0.169856	0.192101	0.18789	0.149189	0.152817	0.159267
chrM.6693	0.0371981	0.0406435	0.0123092	0.0258126	0.0257157	0.0204741	0.0219684	0.0167095	0.0185968	0.0182463	0.0160221	0.0143722	0.0200957	0.0179234	0.0270677	0.0154854	0.0208092	0.0220662	0.0378549	0.0321716	0.0309406	0.0176754	0.0230447	0.0069735
chrM.6694	0.00914781	0.0211327	0.0019685	0.00571429	0.0106641	0.00535906	0.00262697	0.00255754	0.00505476	0.00457085	0.00546747	0.00226757	0.00381679	0.00554529	0.00826446	0.00118133	0.00696864	0.00650325	0.0132812	0.0133929	0.00676507	0.00480769	0.00348918	0.000696864
chrM.6705	0.00951022	0.0155483	0.0253906	0.020794	0.0135577	0.013347	0.0265866	0.026875	0.00920502	0.0035551	0.00495868	0.0268057	0.0203892	0.0219715	0.0107681	0.0178469	0.0130017	0.0127326	0.0141369	0.0158311	0.0127536	0.0188088	0.0211316	0.0208054
chrM.6710	0.000949217	0.168991	0	0	0	0	0.000845309	0	0	0	0	0.00147059	0	0.00117165	0	0.000569152	0.000557414	0.000480769	0	0	0	0.000517331	0.000678426	0
chrM.6742	0.00944611	0.0111654	0.00722348	0.00429185	0.0113636	0.0130095	0.0081663	0.010846	0.0100853	0.00836431	0.00501505	0.00743494	0.00386698	0.0156803	0.00821745	0.00551932	0.0110442	0.00544389	0.00931099	0.00717131	0.00715381	0.00285442	0.00466744	0.00817757
chrM.6753	0.0687371	0.0986193	0.0750988	0.0486169	0.0897386	0.0778589	0.0490057	0.0776851	0.0707899	0.0363636	0.0754808	0.0822157	0.0482361	0.0864662	0.0572979	0.0651544	0.0834132	0.0748079	0.0783274	0.0595975	0.0621331	0.0510156	0.05837	0.0859678
chrM.6756	0.00327735	0.00583658	0.00173762	0.00337268	0.00961908	0.00791766	0.00825877	0.00560081	0.00515085	0.00702062	0.00477327	0.00227144	0.00632911	0.000922935	0.00476474	0.00142518	0.00894539	0.00788333	0.00578035	0.00614912	0.0052506	0.00186916	0.00700054	0
chrM.6780	0.00998403	0.0158932	0.00556745	0.00902379	0.0159733	0.0208024	0.0198544	0.00874211	0.00655977	0.00918197	0.0135768	0.0102758	0.00844704	0.00758252	0.0115741	0.00827206	0.0159599	0.0142589	0.0186097	0.0106464	0.0135577	0.00726282	0.0188186	0.0119418
chrM.6815	0.00699876	0.00895713	0.00565956	0.00605013	0.00997315	0.0229709	0.0062069	0.0105369	0.00610221	0.00603448	0.0082846	0.010039	0.00952381	0.00729594	0.0189753	0.00415896	0.0116932	0.0116189	0.016138	0.0175719	0.0109616	0.00762268	0.0142388	0.0128411
chrM.6845	0.0155789	0.0248092	0.0138588	0.0167696	0.0303951	0.0178571	0.0472927	0.0122324	0.0212443	0.0274443	0.0231548	0.0181818	0.0226831	0.0160571	0.0253556	0.013624	0.0256988	0.0252623	0.0205784	0.0142857	0.0209268	0.0194774	0.0334613	0.0140992
chrM.6858	0.0116618	0.00680693	0.0156913	0.00508906	0.0187166	0.0178571	0.019411	0.0160723	0.00608828	0.00687876	0.0109264	0.0198129	0.00974659	0.0254609	0.0215385	0.0126183	0.0120697	0.0166409	0.015	0.0125984	0.0113468	0.00693481	0.0185185	0.0221535
chrM.6864	0.00643777	0.0081761	0.00388433	0.0061082	0.0174622	0.0135243	0.0121457	0.00254712	0.00849421	0.011889	0.00980873	0.00451213	0.00934579	0.00360848	0.0112994	0.00599355	0.0123007	0.0201183	0.0208333	0.0103668	0.0117407	0.00745921	0.0139431	0.00417537
chrM.6900	0.01192	0.00790754	0.00931414	0.008	0.0219067	0.0111023	0.0123537	0.0140281	0.0123648	0.0131579	0.010427	0.0114943	0.00990099	0.0118473	0.0158343	0.00774135	0.0109689	0.0196708	0.015237	0.00569106	0.0103252	0.00744532	0.0184382	0.0124611
chrM.6925	0.0201932	0.0158529	0.0251082	0.00912409	0.0250616	0.0253475	0.0177165	0.0266121	0.011646	0.00949796	0.0179211	0.0258718	0.0146341	0.0274034	0.02577	0.0189202	0.0212665	0.0229791	0.0223925	0.0230179	0.0255157	0.0147198	0.0160487	0.0254507
chrM.6939	0.00849352	0.0116732	0.00974314	0.00669216	0.0180067	0.0136752	0.0140374	0.00773994	0.00860047	0.00969977	0.0105708	0.0155351	0.0136201	0.012256	0.015142	0.00976744	0.0131451	0.0181895	0.0121507	0.00789474	0.0117779	0.00730994	0.0189204	0.0120087
chrM.6941	0.0127215	0.00858653	0.00718133	0.00970874	0.0187154	0.0138768	0.0136147	0.0168421	0.0055205	0.005145	0.0117146	0.0151692	0.0109569	0.0194805	0.0173522	0.00987306	0.0113918	0.0103672	0.012995	0.0106952	0.0114286	0.0034585	0.0106742	0.0150838
chrM.6942	0.0127215	0.00858653	0.00716204	0.00966184	0.0190597	0.0138768	0.0142663	0.0168599	0.00550314	0.005145	0.0117021	0.015634	0.0109569	0.0194354	0.0173188	0.00985915	0.011358	0.0103538	0.013597	0.0107047	0.0114548	0.00345338	0.011236	0.015625
chrM.6943	0.0320542	0.0335968	0.0382733	0.0262136	0.0508831	0.0556984	0.0523842	0.0442571	0.0354052	0.0395533	0.0385021	0.0464983	0.0393586	0.0482094	0.036352	0.0331157	0.046706	0.0438898	0.0352941	0.0454141	0.0478632	0.0342969	0.0405556	0.0370166
chrM.6951	0.00607193	0.00734803	0.00504587	0.00511247	0.0106202	0.00713012	0.00410116	0.00733368	0.0161031	0.003848	0.01195	0.00886001	0.0106141	0.00607761	0.00574713	0.00671141	0.0101471	0.0143979	0.00633714	0.00542005	0.00778443	0.00717581	0.0141084	0.00686499
chrM.6957	0.425747	0.376016	0.47217	0.355719	0.380069	0.46055	0.427871	0.464115	0.370796	0.383744	0.381859	0.465737	0.385449	0.463636	0.476562	0.459016	0.405293	0.377533	0.421257	0.472861	0.461255	0.363588	0.366935	0.470862
chrM.6958	0.0308068	0.0170765	0.024821	0.0159574	0.0195993	0.0298786	0.0414582	0.0274341	0.00995025	0.00796416	0.00795003	0.0209102	0.0243902	0.0261375	0.0422442	0.017982	0.0152071	0.0160786	0.0396301	0.0383895	0.0443473	0.019241	0.0198135	0.0266588
chrM.6959	0.0322423	0.0197682	0.0277512	0.0170758	0.022145	0.0326493	0.0439716	0.0295064	0.0124378	0.00794439	0.00848416	0.0227552	0.0267506	0.0298651	0.0473062	0.019403	0.0172054	0.0178651	0.0415293	0.0422932	0.0461059	0.0214247	0.0203963	0.0289941
chrM.6966	0.0109235	0.00341064	0.00728155	0.0021322	0.00919842	0.00666667	0.0130624	0.0136986	0.00586265	0.00691017	0.00677201	0.00935745	0.00560448	0.0103346	0.00731383	0.00548082	0.00848356	0.00630347	0.00864937	0.00854701	0.015142	0.00654664	0.00891795	0.0121581
chrM.6980	0.0158297	0.016035	0.0163675	0.0139697	0.0252622	0.0342541	0.0350598	0.0278746	0.0235935	0.0113208	0.0154226	0.019431	0.0241935	0.0239489	0.0250358	0.0177546	0.0204662	0.0218797	0.0342612	0.027027	0.0312067	0.0108043	0.0307793	0.0230719
chrM.7055	0	0.11405	0.000636132	0.00145773	0.00057241	0	0.0970696	0.189891	0.00105597	0.000645161	0	0	0.00118765	0.00118906	0	0	0.000674764	0	0.000891266	0	0	0	0.138808	0
chrM.7062	0.00551724	0.0124481	0.0013245	0.00589971	0.00874126	0.013947	0.0110396	0.00206754	0.00533618	0.00589777	0.00714286	0	0.0094451	0.00121729	0.0139459	0.00444444	0.0137552	0.0136742	0.0127157	0.00834327	0.00352113	0.00538462	0.0180245	0.001638
chrM.7066	0.0462185	0.165407	0.0348123	0.0298507	0.0259128	0.0389972	0.149436	0.180926	0.0311828	0.0340537	0.0258993	0.0352234	0.0293772	0.0215385	0.0241064	0.0398714	0.0261168	0.0252404	0.0247934	0.0214541	0.0186833	0.039032	0.0711692	0.0190397
chrM.7076	0	0	0.000714286	0	0.000596303	0	0	0.000721501	0.00107527	0	0.00144092	0	0	0.000639386	0	0	0	0.000606061	0	0	0	0	0.138009	0.000831947
chrM.7077	0.395565	0.262882	0.502498	0.411674	0.473054	0.347339	0.241114	0.320836	0.435897	0.455078	0.459596	0.508311	0.348131	0.561257	0.28547	0.468564	0.510756	0.457074	0.483412	0.499397	0.384546	0.400806	0	0.376246
chrM.7078	0.0102489	0.00810811	0.00812408	0.00950872	0.0110633	0.0171429	0.00196464	0.00297619	0.00433839	0.00925926	0.0132841	0.00623886	0.0035461	0.00526316	0.0095986	0.00613915	0.0120311	0.0166976	0.0183398	0.0209618	0.0092081	0.0114566	0	0.00853971
chrM.7079	0.100503	0.064574	0.079063	0.105181	0.174099	0.0971831	0.0682261	0.0694239	0.154749	0.131768	0.130087	0.0889085	0.0998839	0.0952381	0.0604491	0.114017	0.130618	0.172414	0.108134	0.0722154	0.0740741	0.119804	0.000746269	0.0873622
chrM.7092	0.00859599	0.00462963	0.00762195	0.008	0.0124688	0.0269122	0.0139165	0.0046225	0.00763359	0.0129199	0.00943396	0.00832562	0.011655	0.00992063	0.0135624	0.00630252	0.0106762	0.0115572	0.00689655	0.0126263	0.0127971	0.0129422	0.00847458	0.0110638
chrM.7094	0.00717875	0.00186047	0.00687023	0.0097561	0.0100125	0.00713267	0.00396432	0.00232739	0.0087146	0.00905563	0.00650759	0.0101946	0.0104895	0.0073187	0.00183486	0.00636042	0.0106762	0.00976801	0.00594648	0.0114068	0.00640439	0.00861326	0.00383142	0.00426621
chrM.7095	0.0226148	0.0222017	0.0232733	0.0290323	0.0322781	0.0282486	0.0276407	0.0108108	0.0313853	0.0341989	0.0350501	0.0295749	0.0366972	0.021178	0.0137237	0.0168067	0.0484891	0.045977	0.0392927	0.0387016	0.0215827	0.0333333	0.0159939	0.0126582
chrM.7107	0.0194444	0.0046729	0.0237003	0.00958466	0.0127196	0.013587	0.00301205	0.0109119	0.0138741	0.0176722	0.0175932	0.0245979	0.00899888	0.0157859	0.00626679	0.0206259	0.0224404	0.0149076	0.0149402	0.0269939	0.0173611	0.0230769	0.00373413	0.0171233
chrM.7114	0.014433	0.0153551	0.0292083	0.0241158	0.0308717	0.0291005	0.0267765	0.0243328	0.0136842	0.012012	0.0168185	0.0356455	0.0248307	0.0343407	0.0269542	0.024531	0.0277778	0.0266505	0.0273556	0.0352798	0.0155979	0.0251082	0.0136467	0.0327304
chrM.7123	0.0179402	0.012334	0.0266565	0.0124224	0.0119832	0.0149626	0.0183299	0.0156863	0.011976	0.00984366	0.0196744	0.0273438	0.00544662	0.025447	0.0192476	0.0245665	0.0227743	0.0165975	0.0178042	0.0176056	0.0153349	0.0187234	0.0134529	0.0262489
chrM.7134	0.0441817	0.0185676	0.0423358	0.02526	0.0616359	0.0464839	0.0379147	0.0289855	0.0364334	0.0424047	0.0499015	0.0579151	0.0335079	0.0489604	0.0509182	0.0480631	0.0531987	0.054755	0.0625602	0.0472973	0.0607225	0.025953	0.0294752	0.0590648
chrM.7142	0.0188206	0.0120378	0.0326168	0.0161765	0.0270426	0.0251799	0.0148423	0.0196541	0.0191022	0.0202128	0.0218543	0.0468594	0.0262881	0.0458453	0.0126796	0.0352164	0.0255034	0.0277939	0.0441609	0.0193182	0.0317092	0.0272218	0.0122655	0.0347107
chrM.7166	0.0118624	0.0132042	0.0183554	0.00412655	0.0200486	0.0166468	0.0196078	0.0113142	0.0124164	0.0102669	0.0173103	0.016632	0.00911854	0.0226074	0.0192813	0.00883652	0.0220994	0.0153664	0.0132653	0.0258718	0.00816024	0.0102941	0.0168841	0.0117944
chrM.7175	0.00182593	0.0836268	0.0893495	0.0944669	0.0807039	0.00360144	0.0859301	0.0704961	0.0504762	0.0573441	0.0656499	0.100622	0.00739958	0.107332	0.0477016	0.0944363	0.0743243	0.0632985	0.0573689	0.0538117	0.00612557	0.0880231	0.0836622	0.011535
chrM.7181	0.0125824	0.0180668	0.0118871	0.0181311	0.0219849	0.00840336	0.0097371	0.0088574	0.00573066	0.00661241	0.0148749	0.0168599	0.0218978	0.0177743	0.0062724	0.0136467	0.0145935	0.0136337	0.0040404	0.013683	0.0150263	0.0130529	0.0120192	0.0237467
chrM.7186	0.00905797	0.0279028	0.0170623	0.0109589	0.0292063	0.0205811	0.00772201	0.0141468	0.0105769	0.0101061	0.0156038	0.024109	0.0313853	0.0190404	0.0168589	0.0250951	0.0264993	0.0185963	0.0124611	0.0160735	0.0145371	0.0100503	0.0153102	0.0154125
chrM.7191	0.0305755	0.0569106	0.0418848	0.0494505	0.032882	0.0374849	0.0546341	0.0354223	0.0116054	0.0156645	0.0150068	0.0465116	0.0811688	0.0643185	0.0216411	0.0450789	0.0349895	0.0282622	0.0323253	0.0196759	0.0412214	0.0273973	0.0463038	0.080543
chrM.7197	0.00958658	0.0107431	0.00813609	0.00544959	0.0117035	0.0109223	0.00980392	0.00180832	0.000970874	0.00253807	0.0067981	0.00838574	0.0151025	0.00913938	0.00454959	0.00975976	0.0084507	0.00834327	0.00514933	0.00466744	0.00688073	0.00929235	0.0105008	0.0137741
chrM.7198	0.00662252	0.0117754	0.00521999	0.00410959	0.00394477	0.0146341	0.00394867	0.00545455	0.000981354	0.00102093	0.00205339	0.0042328	0.0163577	0.00844854	0.00553506	0.00988593	0.00352609	0.0029994	0.00620476	0.00588928	0.00768049	0.00289017	0.00488202	0.0157407
chrM.7199	0.339554	0.125569	0.14577	0.105335	0.0218833	0.365079	0.116116	0.134191	0.0158103	0.0138249	0.0229008	0.159283	0.124048	0.205995	0.305762	0.117692	0.0178317	0.0253165	0.288401	0.355372	0.36623	0.0924309	0.130933	0.163737
chrM.7212	0.0148456	0.0229358	0.0188269	0.0162162	0.0139814	0.0301205	0.0211055	0.0207207	0.0144928	0.00702811	0.0138026	0.0176899	0.026455	0.00912548	0.0260708	0.0179104	0.017819	0.0186522	0.0208117	0.0213777	0.0152091	0.0201584	0.0172414	0.013089
chrM.7232	0.0151781	0.0111111	0.0035014	0.0104575	0.012533	0.0154211	0.00706357	0.00718133	0.00954198	0.007	0.00683527	0.00623701	0.0186722	0.00603318	0.011883	0.00373134	0.0114286	0.00589623	0.00935551	0.0104287	0.00823353	0.0146751	0.013245	0.00508906
chrM.7253	0.00921128	0.0121609	0.00341763	0.00499376	0.0149837	0.0143198	0.0121457	0.00716204	0.00650558	0.0073928	0.00798403	0.0030896	0.005	0.00226757	0.0165138	0.00661278	0.0119887	0.0142776	0.0133197	0.00692042	0.0141897	0.00610169	0.0109428	0.00505051
chrM.7272	0.00914077	0.0747126	0.121001	0.0754017	0.143498	0.0214918	0.0611621	0.100457	0.112454	0.110101	0.110736	0.110997	0.0165631	0.112403	0.0787476	0.0902312	0.121593	0.14615	0.112527	0.10545	0.0219092	0.0663021	0.0713664	0.0260191
chrM.7289	0.0117139	0.00478927	0.00837404	0.00248447	0.0159216	0.0172414	0.00406504	0.00365297	0.00645756	0.00849575	0.0116807	0.0160481	0.0137276	0.0143722	0.0104463	0.0174639	0.0165344	0.0112	0.00936524	0.0114679	0.0177332	0.00405132	0.00349956	0.0177365
chrM.7309	0.0406938	0.0224609	0.0100358	0.0219072	0.0158247	0.0566038	0.0268595	0.0168856	0.0153846	0.0149948	0.0158028	0.0177515	0.0398278	0.0139912	0.0258126	0.015625	0.017823	0.024628	0.0379487	0.0189732	0.0367948	0.0124827	0.0376682	0.0332168
chrM.7318	0.00637845	0.0122449	0.00446761	0.00969529	0.0106918	0.00672043	0.0140845	0.00398406	0.00274977	0	0.00777202	0.00612245	0.0147225	0.00458365	0.00514933	0.00570033	0.00632911	0.00778008	0.0107181	0.004662	0.00434405	0.00664207	0.0064695	0.00462107
chrM.7334	0.0531335	0.042328	0.0391892	0.0227848	0.0312837	0.0601504	0.0410023	0.0311284	0.0357143	0.0231164	0.0265226	0.0408922	0.059387	0.0366569	0.0343348	0.0335766	0.031031	0.0274771	0.0244399	0.0295455	0.0469565	0.0320197	0.00204499	0.0605042
chrM.7338	0.0414013	0.0167464	0.0142857	0.0230263	0.020936	0.039886	0.0187668	0.0145278	0.0196429	0.0213904	0.016055	0.0141509	0.0301724	0.00766284	0.0104712	0.0168856	0.0157835	0.0199241	0.00480769	0.0219178	0.0302419	0.020155	0	0.0272374
chrM.7343	0.416244	0.526854	0.55534	0.580645	0.434949	0.41369	0.53352	0.507732	0.407477	0.497727	0.397196	0.504785	0.518349	0.407921	0.411602	0.520243	0.299534	0.40878	0.433249	0.339888	0.443532	0.608547	0.0735135	0.49697
chrM.7365	0.0183333	0.00501253	0.0158103	0.00692042	0.016	0.0123839	0.00584795	0.0157068	0.0118577	0.00458716	0.00714286	0.0170732	0.00473934	0.0181087	0.017094	0.0119048	0.0153302	0.00784314	0.00231481	0.0225	0.00994036	0.0134907	0.0457797	0.0190678
chrM.7373	0.01473	0.00485437	0.00769231	0	0.0122283	0.00943396	0	0.00258398	0.00790514	0.00339751	0.00119048	0.00238095	0.00952381	0	0.008	0.0019305	0.0127907	0.00297619	0.011236	0.00488998	0.00769231	0.0066335	0.0183486	0.00634249
chrM.7397	0.0697168	0.131488	0.0891365	0.175439	0.0716783	0.126087	0.180672	0.04947	0.136729	0.0685976	0.160377	0.0841424	0.140187	0.0706522	0.13289	0.0956072	0.143123	0.132576	0.0990712	0.0849421	0.102564	0.145497	0.138504	0.0634441
chrM.7398	0.0109649	0.0239726	0.00273973	0.025974	0.00171527	0.0474138	0.0421941	0.00704225	0.00524934	0.00457317	0.010989	0.0128205	0.0217391	0.00542005	0.0326797	0.0129199	0.0110497	0.0123762	0.04	0.0348837	0.022792	0.0091954	0.0228571	0.00598802
chrM.7416	0.0189394	0.00274725	0.00213675	0	0	0.0145985	0.00647249	0.00552486	0.00669643	0.00143266	0.00416667	0.00810811	0.00533333	0.012474	0.0184697	0.00845666	0.00758725	0.0101124	0.00721154	0.00573066	0.0132743	0.00557621	0.00241546	0.00767263
chrM.7423	0.0421053	0.0506329	0.0437262	0.047619	0.00564972	0.0510204	0.0433526	0.0606061	0.021692	0.00137741	0.0187416	0.0664962	0.0365854	0.0614525	0.0488998	0.0315582	0.0241821	0.0324385	0.0451467	0.0452261	0.0420842	0.0357751	0.0320513	0.0340633
chrM.7436	0.0232558	0.0268041	0.0117994	0.0136986	0.0203837	0.0350404	0.0136054	0.0194175	0.0304762	0.0138728	0.0212766	0.00804829	0.0233463	0.0156028	0.0281426	0.0190174	0.0180072	0.0240518	0.010989	0.0215264	0.0227642	0.0235131	0.0286678	0.0235294
chrM.7447	0.0224057	0.0190641	0.0128535	0.0294118	0.0289855	0.0321101	0.023622	0.011925	0.027027	0.0263158	0.0362538	0.0252708	0.0353982	0.0247934	0.0228013	0.0252101	0.0353201	0.0358932	0.0254777	0.0249554	0.0298913	0.0262172	0.0344828	0.0163934
chrM.7466	0.0637205	0.103555	0.025584	0.0993377	0.032888	0.0650407	0.112875	0.0351682	0.0303541	0.0356473	0.0252101	0.0413355	0.140351	0.0340909	0.0592384	0.0341463	0.0252525	0.0354985	0.0693642	0.0336391	0.0573871	0.0955121	0.0926471	0.0366412
chrM.7471	0.00365965	0.0115108	0.0020141	0.0229645	0.00279851	0.00714286	0.0311958	0.00138889	0.00152207	0.00254669	0.000869565	0	0.0324149	0.00389105	0.00260417	0	0.00185701	0.0021097	0.00403226	0.00282087	0.00111359	0.0222469	0.0068306	0
chrM.7472	0.00547445	0.0115108	0.0040282	0.0229167	0.00558659	0.0107143	0.0329861	0.00138696	0.0030349	0.00338696	0.00173762	0.00141844	0.0324675	0.00678952	0.0038961	0	0.00186047	0.00349895	0.00401606	0.00564175	0.00222965	0.0233074	0.00956284	0
chrM.7491	0.0073831	0.0116429	0.00361337	0.0150943	0.00672269	0.00308166	0.0115512	0.00369914	0.00970874	0.00778816	0.00152905	0	0.0118694	0.00529101	0.00224215	0.00298211	0.00250417	0.00507614	0.00713436	0.00250313	0.00395257	0.0194473	0.00875	0.00376412
chrM.7509	0.0550787	0.102857	0.0872954	0.0811688	0.0346647	0.0486486	0.106294	0.0779221	0.0211706	0.0233838	0.0114478	0.0869565	0.0887728	0.0935085	0.0492126	0.0709282	0.0185328	0.0205399	0.0441932	0.0412027	0.0432526	0.0859929	0.103104	0.0970232
chrM.7513	0.0309423	0.0355161	0.0128983	0.0251572	0.00811209	0.0418354	0.051105	0.0235294	0.0133657	0.0115411	0.00391389	0.0204918	0.0404551	0.0235562	0.027027	0.0117351	0.00683891	0.0075188	0.0232558	0.0260304	0.0350128	0.0256849	0.0313514	0.0240175
chrM.7514	0.0308854	0.0359086	0.0131291	0.023988	0.00794224	0.0406824	0.0487484	0.0229167	0.0128957	0.0113032	0.00382653	0.0199203	0.039312	0.0230141	0.0263405	0.011254	0.00744048	0.00740319	0.023692	0.02537	0.0342523	0.0248139	0.0307856	0.0235294
chrM.7515	0.0352542	0.0182992	0.0194665	0.0117647	0.0157819	0.0351562	0.0299479	0.037037	0.0337602	0.0218978	0.015142	0.0306324	0.034398	0.0221402	0.0318054	0.0207006	0.0155902	0.0198638	0.0273973	0.0273684	0.0348259	0.010682	0.0348101	0.0371156
chrM.7528	0.0304375	0.0152284	0.0184941	0.0162162	0.0157642	0.0421314	0.0333745	0.0146056	0.0133482	0.0113422	0.0139733	0.0227273	0.024619	0.0209497	0.0242588	0.0146735	0.0166305	0.0214994	0.0372439	0.024975	0.0243711	0.0193309	0.0214505	0.0211268
chrM.7536	0.0162196	0.0228856	0.0069797	0.012987	0.0160643	0.0133333	0.0411765	0.0113744	0.0274424	0.0270436	0.0196663	0.0120037	0.0161663	0.00611413	0.0105541	0.00636042	0.0215208	0.0150862	0.00530035	0.00590551	0.0169231	0.00714796	0.0316518	0.0194175
chrM.7545	0.00362538	0.0106589	0.00361228	0.00954654	0.005689	0.0094451	0.011236	0.0136861	0.00210084	0.00411039	0.00456361	0.00438212	0.00558659	0.00390879	0.00761421	0.00328299	0.00482426	0.00356415	0.00330033	0.00191205	0.00447761	0.00136705	0.0180608	0.0103286
chrM.7551	0.0029976	0.00287632	0.00775656	0.00817757	0.00685358	0.00234467	0.0110497	0.00544959	0.00309917	0.00171233	0.00224845	0.00604491	0.00984683	0.00580271	0.00837521	0.00643501	0.00410397	0.00555836	0.00650407	0.0056444	0.00297619	0.00532623	0.0056926	0.00368664
chrM.7565	0.00661058	0.00478011	0.00413712	0.00234742	0.00375	0.0106007	0.00425985	0.00630063	0.0010142	0.00394366	0.00167785	0.0103717	0.00327869	0.00578778	0.00835422	0.00321958	0.00688705	0.0035515	0.00555115	0.0028626	0.00889548	0.00329381	0.0065666	0.00730594
chrM.7569	0.00910747	0.00962464	0.00590667	0.00711744	0.0101266	0.00947867	0.0129032	0.00902527	0.00505051	0.00559284	0.00784753	0.00440917	0.00881057	0.0083871	0.0100167	0.00843061	0.00698812	0.0081716	0.0158604	0.0115053	0.00747943	0.00722733	0.0103872	0.00736648
chrM.7588	0.00494438	0.00291545	0.00657501	0.00597372	0.00660066	0.00729927	0.00759219	0.00737327	0.00509684	0.00405093	0.00462161	0.00176211	0.00574713	0.00732357	0.0109428	0.00665779	0.00800582	0.00475687	0.00563607	0.000985222	0.00681302	0.00329598	0.00580271	0.0132827
chrM.7626	0.00613497	0.0128617	0.0040107	0.00130719	0.00431655	0.00413223	0.0152761	0.00800801	0.00698487	0.00509879	0.00459318	0.0084507	0.020936	0.00446761	0.00853081	0.00436364	0.0104334	0.00619369	0.00507614	0.00554939	0.00591216	0.0035791	0.00955414	0.00313152
chrM.7644	0.00698758	0.0170316	0.0122888	0.0133929	0.0235027	0.0121951	0.0156658	0.0170843	0.0141753	0.0172414	0.00869565	0.0179704	0.0249653	0.0223752	0.0104603	0.0148637	0.0320069	0.0219976	0.0155678	0.00922266	0.0171592	0.0114286	0.0169903	0.019883
chrM.7652	0.0173841	0.0229008	0.0258481	0.00772798	0.0258014	0.0148026	0.0187416	0.0445247	0.014885	0.0155918	0.0105342	0.0381679	0.0431034	0.0350719	0.0183585	0.0174825	0.0289593	0.0209706	0.0120594	0.00956284	0.0201816	0.0197425	0.0316456	0.0298137
chrM.7665	0.0261375	0.0192308	0.0175926	0.00512821	0.0147955	0.0189753	0.0258752	0.0233838	0.0057554	0.00871632	0.00675105	0.0183824	0.0199667	0.0160256	0.0145808	0.0192113	0.00948367	0.0118655	0.0227948	0.0188088	0.0236407	0.0170293	0.011782	0.0215517
chrM.7677	0.0265675	0.0384615	0.0204479	0.0510018	0.0431985	0.026971	0.0438871	0.0317221	0.0230061	0.0332779	0.0307692	0.0296392	0.0437158	0.0241935	0.0259067	0.0282302	0.0324022	0.0257302	0.0243644	0.0218487	0.0309677	0.030581	0.0542265	0.0250784
chrM.7683	0.00565611	0.0199005	0.0133333	0.0117878	0.0142586	0.0136054	0.0180033	0.0320513	0.0149007	0.0255009	0.0143816	0.04426	0.0278884	0.0187032	0.0123457	0.0171233	0.0176471	0.00945455	0.0111732	0.00533808	0.0300958	0.0117521	0.0152027	0.0302521
chrM.7691	0.00253807	0.00907441	0.00109529	0.00636943	0.00615385	0.00498753	0.00688468	0.00686106	0.0142096	0.0115718	0.00610376	0.0029985	0.0126582	0.00397878	0.00578871	0.0108696	0.00253485	0.0046332	0.00849515	0.00390625	0.00573888	0.00813953	0.0126812	0.00178253
chrM.7697	0.0146082	0.00380228	0.0114548	0	0.00432432	0.00262467	0.00181159	0.00732601	0	0.00594059	0.00206398	0.0113636	0.00220264	0.00842697	0.00291545	0.010101	0.00795756	0.0023678	0.00505051	0.010395	0.00447761	0.00614251	0.00560748	0.0131086
chrM.7709	0	0.0127932	0.010568	0.00759494	0.0180072	0.0123839	0.0123711	0.0167715	0.00413223	0.0161987	0.0122222	0.00904159	0.00531915	0.015	0.0145631	0.0170015	0.0115274	0.00859845	0.00143062	0.0049505	0.0101695	0.0127119	0.0165289	0.0232068
chrM.7710	0.027027	0.0765957	0.0518617	0.0481013	0.0805288	0.0721003	0.0783505	0.0899582	0.0643154	0.0725108	0.0713489	0.067029	0.0773333	0.0767947	0.0941558	0.0758514	0.0805755	0.0576592	0.0604317	0.0737101	0.0731293	0.0454545	0.0973085	0.0868644
chrM.7729	0.105354	0.0460829	0.0797721	0.0454545	0.0598504	0.116838	0.0602911	0.0936819	0.0465116	0.0319829	0.0490431	0.0732177	0.0756579	0.0891938	0.0730051	0.0621849	0.0522496	0.0609645	0.120521	0.0840108	0.0718336	0.0326797	0.0568182	0.086747
chrM.7735	0.020794	0.00492611	0.0015015	0.00884956	0.00513479	0.00732601	0.00877193	0.00235294	0.00680272	0.00107991	0.00251572	0.00598802	0.00701754	0.00374532	0.00366972	0.00534759	0.00150376	0.00377358	0.0104348	0	0.0103093	0	0	0.0026178
chrM.7739	0.0116505	0.0152672	0.00603318	0.0205882	0.019305	0.0185185	0.00865801	0.00941176	0.021028	0.0155211	0.0116732	0.00607287	0.0319149	0.00566038	0.0111732	0.00533808	0.0152905	0.0143678	0.0176367	0.0179104	0.0102249	0.00689655	0.0122249	0.0131234
chrM.7745	0.00398406	0.00980392	0.0104322	0	0.0140665	0.00749064	0.0108225	0.0116822	0.00456621	0.00545256	0.00386598	0.0163934	0.00692042	0.00948767	0.0170132	0.00353982	0.0135338	0.0113101	0.0179856	0.00914634	0.00816327	0.00680272	0.00487805	0.00775194
chrM.7764	0.0117878	0.00968523	0.00578035	0.00819672	0.0191617	0.00727273	0.0120482	0	0.0128205	0.00618557	0.0167095	0.00806452	0.0102389	0.0199203	0.00905797	0.00351494	0.0112994	0.0185185	0.00530035	0.00909091	0.00957854	0.00473186	0.0113895	0.0101781
chrM.7789	0.037422	0.041958	0.0427481	0.027027	0.0407407	0.056	0.0198413	0.0540541	0.0245536	0.0271967	0.0312094	0.0510638	0.0343643	0.0784708	0.0692168	0.0358362	0.0387097	0.0264117	0.0606061	0.047486	0.0509434	0.0097561	0.0233546	0.0382775
chrM.7790	0.00411523	0.0116279	0.0213415	0.00539084	0.0134146	0.00398406	0.00399202	0.00898876	0.00674157	0.0114464	0.0103493	0.00854701	0.0103806	0.00598802	0.0108893	0.00510204	0.00127714	0.00542986	0.00900901	0.0110193	0.00956023	0.0131148	0.00639659	0.00704225
chrM.7801	0	0.00900901	0.011611	0.00534759	0.00970874	0.00392157	0.00746269	0.00440529	0.00852878	0.004158	0.00639386	0.00858369	0	0.00785855	0.00363636	0.00517241	0.0063857	0.0110193	0.00368324	0.00277778	0.00551471	0.00321027	0.00209205	0
chrM.7815	0.0133843	0.0143737	0.0149254	0.0131926	0.0200753	0.00847458	0.0189655	0.00659341	0.0138889	0.00595238	0.0170732	0.0153509	0.0165017	0.00203666	0.0104384	0.00738007	0.0170109	0.0133971	0.0168421	0	0.00782779	0.00775194	0.0206612	0.0110619
chrM.7817	0.0232558	0.0369393	0.0155642	0.00961538	0.0145631	0.0236686	0.00518135	0.0191693	0.00694444	0.0100629	0.0109718	0.022293	0.0158103	0.0247678	0.0326087	0.0333333	0.0315457	0.0145455	0.0273973	0	0.0182927	0.0182815	0.0195531	0.0146628
chrM.7818	0.0255754	0.0369393	0.0156556	0.00961538	0.01473	0.0239521	0.00516351	0.0192926	0.00684932	0.0100629	0.0111643	0.0223642	0.0158103	0.0248447	0.0335821	0.0333333	0.0316957	0.0147059	0.0280702	0	0.0183486	0.0184162	0.0197183	0.0145349
chrM.7819	0.128463	0.0989583	0.0862745	0.120635	0.0882825	0.132184	0.0238095	0.114551	0.0850112	0.10285	0.103503	0.0730159	0.0954198	0.132716	0.163569	0.0879397	0.105512	0.0903541	0.106007	0	0.152905	0.104015	0.11326	0.112392
chrM.7824	0.293011	0.270195	0.296842	0.310345	0.180702	0.228916	0.0666667	0.25	0.176904	0.252841	0.237522	0.221843	0.21097	0.261745	0.331878	0.275281	0.197898	0.205307	0.273092	0.530184	0.293333	0.269912	0.21875	0.288235
chrM.7835	0	0.0105541	0.00766284	0	0.00498339	0.00552486	0.00165563	0	0.00921659	0.0111576	0.0128617	0.00320513	0.00408163	0.00598802	0.00416667	0.0125	0.0135593	0.00992908	0	0.00248139	0.0117647	0.0021322	0.00874636	0.00516796
chrM.7836	0.154589	0.178947	0.19084	0.220395	0.122517	0.120879	0.0792079	0.198738	0.0915332	0.174757	0.123794	0.199367	0.176707	0.192308	0.209205	0.171642	0.165821	0.122159	0.163265	0.0470297	0.122449	0.179704	0.159884	0.225641
chrM.7843	0.0340909	0.0412371	0.0297398	0.0485437	0.0273752	0	0.0147783	0.0212121	0.0290828	0.0309556	0.0352	0.0368098	0.03861	0.0250696	0.0395257	0.0387409	0.0396694	0.0252101	0.044898	0.00242131	0.0196078	0.0432099	0.0388889	0.02267
chrM.7852	0.00650759	0.0124069	0.0284698	0.00647249	0.0151515	0.00473934	0.0142405	0.0164384	0.00215517	0.0115385	0.0155763	0.0261628	0.0145455	0.0154242	0.0037594	0.0243902	0.00784929	0.0107672	0.0257353	0.00233645	0.025641	0.0173745	0.012987	0.0168269
chrM.7862	0.00401606	0.00232558	0.00488599	0.0213415	0.00990099	0.00456621	0	0.00236967	0.00817996	0.00862069	0.00146413	0.00542005	0.00330033	0.00226757	0.0201342	0.00204918	0.00573888	0.0110837	0.00322581	0.00894855	0.00947867	0.0109689	0.0296296	0.00660793
chrM.7877	0.0150376	0.0315534	0.00634921	0.0226537	0.00784314	0.0239044	0.016692	0.00829876	0.00587084	0.00824499	0.0153203	0.00250627	0.0318471	0.00814664	0.02849	0.00372439	0.0123967	0.0114548	0.035503	0.0107527	0.0231579	0.0170455	0.026253	0.0180361
chrM.7896	0.00662252	0.00674157	0.0044843	0.00653595	0.00623441	0.00689655	0.00789889	0.00373832	0.00386847	0.00451977	0.00269179	0.0156951	0.0030303	0.00180505	0.0126263	0.00497512	0.00544959	0.00219539	0.0078534	0	0.00371747	0.00907441	0.00446429	0.00750469
chrM.7937	0.0078125	0.00490998	0.00368098	0.00268097	0.00314465	0	0.0156472	0.00290276	0.00328407	0.0057971	0.00582751	0.0035524	0.00487805	0.00664011	0.00379507	0.00131579	0.0139485	0.00469043	0.0118343	0.00181159	0.0060423	0	0.00925926	0.0134128
chrM.7955	0.0397661	0.0808511	0.0220264	0.0847458	0.0279923	0.0366748	0.0881954	0.0139771	0.0302572	0.0293333	0.0364416	0.015748	0.0672646	0.0156951	0.0231788	0.0127168	0.0357143	0.0320624	0.0256849	0.0393162	0.0219355	0.100391	0.066129	0.015894
chrM.7981	0.0314136	0.0126449	0.0117155	0.0481696	0	0.0311891	0.0483871	0.00772947	0.00406504	0.00325733	0.00187793	0.0137672	0.0479574	0.00979592	0.0299043	0.0122699	0.000849618	0.00312744	0.0356671	0.0395315	0.0250784	0.0341365	0.0189633	0.0213447
chrM.7988	0.0266445	0.0260521	0.0240964	0.0290381	0.0345357	0.0186916	0.0362319	0.0203892	0.0370861	0.033123	0.0290909	0.0336943	0.0392491	0.0243328	0.017341	0.0273271	0.0228945	0.0266362	0.018797	0.0156695	0.0148957	0.0391773	0.0212766	0.0277492
chrM.8003	0.00220264	0.0124555	0.00214439	0.00806452	0.00674309	0.00319489	0.0195016	0.00572831	0.00592417	0.0035014	0.00734095	0.003125	0.00867052	0.00729443	0.0110664	0.000754148	0.00640569	0.00810811	0.00545256	0.00512821	0.00593723	0.0117944	0.0169661	0.00610288
chrM.8017	0.0432258	0.00702576	0.0294503	0.0424242	0.0230243	0.0421941	0.0282376	0.00949598	0.0163221	0.0161893	0.0129964	0.032	0.03625	0.00622877	0.0362381	0.0360544	0.0178117	0.0186635	0.0399637	0.013544	0.0351134	0.0374618	0.00523104	0.0320814
chrM.8022	0.013191	0	0.0128287	0.0223214	0.0182704	0.0152355	0.00671141	0.000716846	0.0148936	0.0152812	0.00924609	0.0137104	0.0206311	0.00165837	0.0108969	0.00862641	0.0176545	0.0123967	0.0201401	0.00887902	0.014245	0.00896861	0	0.0122137
chrM.8026	0.00931099	0	0.00638978	0.00594354	0.0090799	0.00826446	0.0104463	0	0.00641026	0.00485732	0.00424929	0.00848896	0.00851582	0	0.0141431	0.0106596	0.00809969	0.00760679	0.0104439	0.00109409	0.00980392	0.01044	0.000834028	0.0060652
chrM.8027	0.00987045	0.0727682	0.0063857	0.00592593	0.0114943	0.00826446	0.0114395	0.038821	0.00640342	0.00485143	0.00425532	0.00851064	0.00849515	0.0321176	0.0149007	0.0106242	0.00870106	0.00756694	0.010453	0.00328587	0.011181	0.0104012	0.0728643	0.00607441
chrM.8028	0.289621	0.00590406	0.308039	0.301205	0.291944	0.276243	0.269415	0.00846262	0.272628	0.254133	0.267284	0.318803	0.297199	0.00535332	0.250416	0.332011	0.239252	0.270712	0.277045	0.237678	0.278206	0.282821	0.00580431	0.30038
chrM.8060	0.00431034	0.00197889	0.00666667	0.0071599	0.00376952	0.016092	0.0103004	0.00769724	0.00915565	0.00162602	0.00247985	0.0126394	0.00610998	0.00529865	0.00662252	0.00992411	0.00516944	0.0035769	0.00517751	0	0.0115012	0.00847458	0.00732601	0.00745257
chrM.8080	0.00784109	0.00949367	0.0032591	0.0103806	0.00782065	0.00862069	0.00931414	0.00443038	0.00194553	0.00303644	0.00659868	0.00503597	0.0191939	0.00590641	0.008	0.00692441	0.00724234	0.00693069	0.0102041	0.00447628	0.00467836	0.0138169	0.0213828	0.00878378
chrM.8095	0.0355872	0.0328267	0.0345188	0.0312826	0.0602007	0.063253	0.0386196	0.0511509	0.0471014	0.0465663	0.0482406	0.0452962	0.0399274	0.0381412	0.0452586	0.0376523	0.0478888	0.0552995	0.052223	0.029511	0.0390625	0.0414395	0.0369128	0.0488599
chrM.8119	0.00745898	0.00895522	0.00668724	0.00508647	0.000914077	0.00988142	0.00316206	0.00926539	0.00172117	0.000890076	0	0.00407332	0.00589226	0.0101394	0.0077574	0.00434075	0.00145843	0	0.0101488	0.00780031	0.00662252	0.00262743	0.00515132	0.00382166
chrM.8134	0.00479846	0.00554939	0.00978953	0.00371402	0.00962801	0.00475285	0.0120391	0.0084088	0.0111199	0.00325998	0.0058508	0.0104507	0.00833333	0.00683371	0.00996678	0.0112936	0.00825688	0.00613999	0.00665336	0.00434468	0.0115244	0.0118343	0.00647059	0.00798526
chrM.8152	0.0980952	0.0774536	0.081584	0.0617929	0.080756	0.10237	0.0961538	0.106167	0.0461538	0.0536204	0.0507849	0.100629	0.0877318	0.0765636	0.110398	0.0674044	0.0668437	0.0692795	0.0881596	0.0813065	0.096144	0.0884132	0.110132	0.0854028
chrM.8186	0.00354072	0.0051963	0.00565553	0.00457038	0.0115044	0.00889328	0.00149031	0.00428266	0.00574241	0.00733496	0.00535801	0.0131579	0.00588668	0.0109848	0.00345781	0.00442478	0.0104167	0.00849858	0.00905292	0.00892857	0.00483092	0.000481696	0.0045819	0.00850785
chrM.8191	0.0109718	0.0127582	0.0110759	0.0112045	0.0199366	0.0122449	0.0175305	0.0150489	0.00503778	0.0083091	0.0145509	0.0114787	0.0134128	0.0094451	0.0156807	0.00960995	0.0222652	0.0185414	0.0201005	0.00918133	0.0115132	0.0118402	0.0171801	0.00668003
chrM.8231	0.03125	0.0103781	0.00242718	0.00619835	0.00906344	0.0344432	0.0128205	0.00608519	0.0085389	0.00546199	0.00544959	0.00230769	0.0134228	0.00178253	0.0181369	0.000652316	0.00768386	0.00493495	0.0129088	0.0114537	0.0378691	0.0124505	0.00960219	0.00456621
chrM.8232	0.031677	0.010574	0.00307692	0.00628272	0.00910931	0.0350467	0.0129422	0.00726895	0.0095511	0.00549199	0.00658617	0.00233281	0.0135364	0.00270514	0.0184874	0.00065703	0.00773908	0.00499319	0.0130662	0.0115658	0.0388853	0.0131654	0.00969529	0.00458365
chrM.8233	0.414482	0.331818	0.37078	0.303347	0.30481	0.439394	0.2	0.246362	0.277672	0.245992	0.285636	0.388889	0.322034	0.248985	0.431933	0.378378	0.271018	0.269091	0.407666	0.470169	0.458686	0.327784	0.356202	0.381971
chrM.8240	0.00790514	0.0104754	0.0187702	0.00878156	0.00312826	0.01221	0.00355872	0.0116279	0.000994036	0.00281294	0.002849	0.0141196	0.0114437	0.0246096	0.00791557	0.0097561	0.00513406	0.00374532	0.0119266	0.0102804	0.0102459	0.00534125	0.00805861	0.0186688
chrM.8249	0.221548	0.162936	0.209336	0.180488	0.260944	0.21419	0.0097561	0.180723	0.197183	0.190476	0.208777	0.219535	0.182927	0.199895	0.184554	0.246733	0.224311	0.254803	0.243469	0.171134	0.194076	0.182711	0.183237	0.206481
chrM.8251	0.0364372	0.0158879	0.0227618	0.0201511	0.0110017	0.0462833	0	0.0161765	0.00446429	0.00626632	0.0110966	0.0221794	0.0380859	0.0195972	0.0247845	0.02249	0.0103761	0.0109833	0.017758	0.0143014	0.0427494	0.0232877	0.0330789	0.0289575
chrM.8252	0.398858	0.426276	0.455803	0.429109	0.358689	0.420085	0	0.152108	0.3982	0.376243	0.384311	0.43259	0.419608	0.167217	0.441176	0.418623	0.406946	0.349842	0.414334	0.5	0.447837	0.435262	0.45602	0.41332
chrM.8258	0.00539568	0.0153218	0.00767263	0.00655308	0.0135659	0.00611621	0.0102987	0.00372439	0.015873	0.00970874	0.0122832	0.00634249	0.009375	0.00290529	0.00987654	0.00526316	0.014652	0.0165431	0.00371747	0.00362319	0.00746269	0.010925	0.0172414	0.00764192
chrM.8260	0.00548948	0.0123584	0.00772532	0.00266312	0.00589391	0.0171607	0.0127119	0	0.00247525	0.000578704	0.00810612	0.00970874	0.0157563	0.00705467	0.00621891	0.00624442	0.0081663	0.0120968	0.00749064	0.0121803	0.0085389	0.00516987	0.00918274	0.00665188
chrM.8261	0.00552995	0.0124352	0.00774527	0.00267738	0.00658762	0.0172956	0.0128617	0	0.00249377	0.000583431	0.00966543	0.0108108	0.0159236	0.00768776	0.0075662	0.00717489	0.00820896	0.0121598	0.00889454	0.0122249	0.0105263	0.00592154	0.00925069	0.00671892
chrM.8262	0.159393	0.0757098	0.0963222	0.0864865	0.0574099	0.135484	0.106681	0.0747253	0.0473815	0.0289086	0.0468632	0.0939891	0.0637149	0.245373	0.158568	0.100273	0.0533033	0.0534979	0.151751	0.170398	0.164694	0.0885221	0.0759138	0.0749712
chrM.8272	0.288199	0.148718	0.25	0.1562	0.172185	0.327835	0.36536	0	0.191131	0.192945	0.195971	0.24679	0.145288		0.31457	0.233825	0.163949	0.179815	0.286899	0.372129	0.346598	0.193636	0.182857	0.2849
chrM.8281	0.238913	0.135211	0.199759	0.142355	0.164084	0.273159	0.264957	0	0.182258	0.190623	0.170662	0.192733	0.114685	0.0510355	0.276515	0.213054	0.171053	0.167821	0.218569	0.331023	0.302892	0.172311	0.145912	0.230047
chrM.8293	0.160558	0.0862944	0.153959	0.0873181	0.110423	0.19764	0.139576	0.0122699	0.117296	0.133515	0.10231	0.143984	0.0721311	0.0090978	0.17931	0.137778	0.118586	0.106227	0.145585	0.231915	0.198428	0.0903686	0.082963	0.174484
chrM.8301	0.0154739	0.0125224	0.00956938	0.00444444	0.0121279	0.00986842	0.0214844	0.0379747	0.0148936	0.0107738	0.00578035	0.0193966	0.0138648	0.0128302	0.025	0.00809061	0.0156062	0.0106589	0.0104439	0.0257009	0.0271493	0.011378	0.0096	0.00823045
chrM.8322	0.0128205	0.0170576	0.00609756	0.00276243	0.0113493	0.0171674	0.0353774	0.0134228	0.00757576	0.0107914	0.0109589	0.0106667	0.0184049	0.0215827	0.0278638	0.00409836	0.00860832	0.00915332	0.0161812	0.00892857	0.0179641	0.00916031	0.0230326	0.0123457
chrM.8329	0.00289855	0.00235849	0.00457666	0.0123839	0.0027933	0	0	0	0.00547945	0.00395778	0.00594354	0.017094	0.00222222	0	0.00673401	0.00223714	0.00463679	0.00611247	0	0.00990099	0.00668896	0.00512821	0.0148305	0.0138122
chrM.8364	0.00966184	0.00803213	0	0	0.00842105	0.015748	0.00704225	0.0152672	0.00485437	0	0.00228311	0.0188679	0.00373134	0.00473934	0.00505051	0	0.0140187	0.0037037	0.00531915	0	0.01	0.00540541	0.0103093	0.0046729
chrM.8369	0	0.0138889	0.00917431	0.0179641	0.0229885	0	0.0245902	0.00787402	0.021978	0.0111732	0.0325815	0.00558659	0.00851064	0.018622	0.0114286	0.00371747	0.0129199	0.0123967	0.00584795	0.0111732	0	0.003003	0.0114943	0
chrM.8372	0	0.0102564	0	0.00653595	0	0	0.00921659	0	0	0.00923077	0.0080429	0.00628931	0	0.0171306	0	0.011811	0.0166205	0	0	0.025	0.00571429	0.0200669	0.00413223	0.00606061
chrM.8373	0	0.010582	0	0.00671141	0	0	0.00930233	0.00806452	0	0.00940439	0.00819672	0.00625	0	0.0196937	0	0.0119048	0.0196629	0.00224719	0	0.025641	0.00571429	0.0204778	0.0126582	0.00613497
chrM.8377	0.0117647	0.0167598	0.00520833	0.00684932	0.00512821	0.00970874	0.0145631	0.0252101	0.011976	0.00324675	0.0227273	0.00649351	0	0.0321782	0.00653595	0.025	0.0120482	0.00233645	0.0263158	0.0205479	0.00591716	0.0180505	0.0181818	0.0129032
chrM.8393	0.013986	0	0.0125786	0.00869565	0.0058651	0	0.00564972	0	0	0.0113208	0.0127796	0	0	0.00732601	0.00724638	0.0049505	0.00704225	0.00550964	0.0149254	0.00793651	0	0.00460829	0	0.0078125
chrM.8406	0.031746	0.0151515	0.020979	0.0102041	0.0367893	0	0.0181818	0.0188679	0.030303	0.00854701	0.0346021	0.00877193	0.0196078	0.015625	0.0447761	0.0169492	0.0318725	0.0232558	0.0165289	0.00943396	0.00775194	0.0106383	0.0239521	0.00884956
chrM.8443	0.0291971	0.0230769	0.024	0.032967	0.0503876	0.0384615	0.0367647	0	0.0245902	0.0218341	0.0418251	0.0380952	0.0229008	0.0204082	0.0666667	0.0131579	0.0472103	0.0520446	0.0490196	0	0.0168067	0.0239521	0.0472441	0.019802
chrM.8452	0.00746269	0	0	0.0107527	0.00423729	0.0131579	0.00763359	0.00980392	0	0.00446429	0	0.0104167	0	0.0143885	0.0425532	0.0070922	0.00917431	0.004	0.030303	0.010101	0	0.0191083	0.0163934	0.0212766
chrM.8482	0	0.015748	0	0.0253165	0.0189573	0.0416667	0.00806452	0	0	0	0.0333333	0	0.0172414	0.00840336	0.00704225	0	0.0153846	0.0202429	0.0119048	0	0	0.013245	0.00833333	0
chrM.8486	0.015748	0.00806452	0.0176991	0.0128205	0.00952381	0	0.0162602	0.0347826	0.0178571	0.00478469	0.00847458	0	0	0	0	0.00787402	0.00531915	0	0	0	0.0212766	0.0133333	0	0
chrM.8491	0.0225564	0.037594	0.0423729	0.0243902	0.0372093	0	0.0234375	0	0.0176991	0.027027	0.0474308	0	0.0275229	0.0336134	0.0344828	0	0.035533	0.0368852	0.0123457	0.0119048	0.0206186	0.0402685	0.00840336	0.0344828
chrM.8495	0.0300752	0.0227273	0.00840336	0.0119048	0.00471698	0.025974	0.0232558	0.00847458	0	0.00454545	0.00787402	0.0117647	0.00917431	0	0.0273973	0	0.00510204	0.00813008	0	0.0114943	0.0104167	0.025641	0.0172414	0
chrM.8496	0.0300752	0.0225564	0.00854701	0.0117647	0.00469484	0.025974	0.0232558	0.00847458	0	0.00456621	0.0078125	0.0120482	0.00917431	0	0.0273973	0	0.00520833	0.00813008	0	0.0114943	0.0105263	0.0254777	0.0176991	0
chrM.8497	0.057971	0.0597015	0.00854701	0.0344828	0.0137615	0.025974	0.0534351	0.017094	0.0350877	0.0182648	0.046875	0.0120482	0.045045	0.00854701	0.0202703	0.0227273	0.0102564	0.0200803	0.0595238	0.0114943	0.0210526	0.025	0.0172414	0
chrM.8524	0.0220588	0.00729927	0.03125	0.020202	0.0176211	0.0131579	0.0510949	0.0153846	0.00769231	0	0.0246914	0.0333333	0.0252101	0.0172414	0.0263158	0	0.0192308	0.0150943	0.0520833	0	0.0322581	0.0344828	0.0447761	0.0105263
chrM.8534	0	0	0	0	0.0186047	0.012987	0.00704225	0.0305344	0	0.0131004	0.00411523	0	0.00854701	0.00854701	0.0134228	0	0.0101523	0.0150376	0.0210526	0	0.010989	0.0115607	0	0
chrM.8558	0.0220588	0.0381679	0.0347826	0.0561798	0.0490196	0.0135135	0.0571429	0.0413223	0.048	0.0585586	0.0755556	0.0515464	0.0272727	0.0434783	0.041958	0	0.0357143	0.0426357	0.0104167	0.0447761	0.0681818	0.0432099	0.023622	0.04
chrM.8565	0.0150376	0.00833333	0.00934579	0.0246914	0	0	0	0.00925926	0	0.00478469	0.0047619	0	0	0	0	0	0.00719424	0.00823045	0.0215054	0.0333333	0	0.00714286	0.00819672	0.0222222
chrM.8572	0.0075188	0.00847458	0	0.0121951	0.00568182	0	0.00847458	0	0.018018	0.0143541	0.0191388	0.0357143	0.0102041	0	0	0.0075188	0.00746269	0.0125	0	0	0	0.0214286	0.0163934	0
chrM.8574	0	0.00900901	0	0	0.00595238	0	0.00917431	0.00952381	0	0.0102041	0	0	0	0.0102041	0.0142857	0	0	0.00892857	0	0	0	0.0150376	0.00847458	0.0238095
chrM.8578	0.0150376	0.037037	0	0.0126582	0.0060241	0	0.00917431	0	0	0.0257732	0.0154639	0.0121951	0	0	0.00704225	0	0.0230769	0.00892857	0	0	0	0	0.00854701	0.0117647
chrM.8602	0	0.0188679	0.0103093	0	0.00645161	0	0	0	0.00990099	0.0163934	0	0	0.0102041	0	0	0	0.0173913	0	0	0.0212766	0.0140845	0	0.00943396	0
chrM.8604	0.00819672	0.0194175	0	0	0.0135135	0	0	0.010101	0	0.00564972	0.0165746	0	0	0	0.00763359	0.00862069	0	0.0047619	0	0.0425532	0	0	0.00952381	0
chrM.8605	0.0661157	0.0291262	0.0108696	0.0294118	0.0472973	0	0.0210526	0.030303	0.0412371	0.0337079	0.0670391	0.0606061	0.0515464	0.047619	0.0227273	0.0258621	0.0373832	0.0528846	0.0394737	0.0425532	0.0140845	0.0393701	0.029703	0.0263158
chrM.8619	0.025641	0.0196078	0.0120482	0.0333333	0	0.0196078	0.0505051	0.020202	0.0229885	0.0223464	0.0238095	0.016129	0.0114943	0.025974	0.0333333	0	0.0408163	0.0298507	0.0135135	0.0217391	0.028169	0.0333333	0.0294118	0.0273973
chrM.8629	0.00925926	0.02	0.0224719	0.047619	0.0263158	0.02	0.0291262	0.00990099	0.0111111	0.0166667	0	0	0.0229885	0.0375	0.0172414	0.00943396	0.0275229	0.0236967	0	0.0232558	0.0277778	0.0245902	0.0353982	0
chrM.8682	0.0105263	0	0	0	0.00458716	0	0.0188679	0	0	0.00505051	0.00869565	0.0243902	0.0125	0	0.0106383	0	0.00515464	0	0	0.0169492	0.0151515	0	0.00671141	0.0114943
chrM.8688	0.0186916	0.00724638	0	0.0133333	0.0169492	0	0.0491803	0.00884956	0	0.0176211	0.0199203	0.0117647	0.0681818	0	0.0291262	0.0175439	0.0217391	0.0296296	0	0.0135135	0.025974	0	0.0167598	0.0408163
chrM.8716	0.0163934	0.0253165	0	0	0.0075188	0	0	0.00892857	0.00900901	0.00763359	0.00367647	0	0.0377358	0.0136054	0.00952381	0.00684932	0.00651466	0.00696864	0.010101	0.0116279	0.0795455	0.0111732	0.0142857	0.0169492
chrM.8756	0.110345	0.0714286	0.0454545	0.072	0.0679245	0.102941	0.0814815	0.10084	0.0689655	0.0546624	0.0695971	0.118182	0.119048	0.101351	0.0434783	0.0245399	0.0541311	0.0955631	0.0521739	0.0714286	0.0952381	0.114833	0.0969163	0.0909091
chrM.8757	0.00684932	0.0177515	0	0	0.00374532	0.0441176	0	0	0	0.00315457	0.0109091	0.00892857	0.00793651	0.0201342	0.0173913	0	0	0.0101695	0	0.0153846	0.0280374	0.0190476	0.00869565	0
chrM.8769	0.00662252	0.0116279	0.00625	0.008	0.0037037	0.0144928	0.0149254	0	0.00826446	0.00302115	0.00746269	0	0.0153846	0	0	0	0	0.00680272	0.00862069	0	0.0183486	0	0	0
chrM.8800	0.01	0.0136986	0.00480769	0.0246914	0.0167224	0.0125	0.0254777	0.0222222	0.0135135	0.00997506	0.0162338	0.0204082	0.0193548	0.0238095	0.00724638	0.0127119	0.0230179	0.0230263	0.0229008	0.0145985	0.034965	0.0107143	0	0.0178571
chrM.8810	0	0.00900901	0.00913242	0.0116279	0.015528	0.0114943	0.0243902	0	0.013245	0.0141844	0.0252366	0.00671141	0	0.0174419	0.0138889	0.00790514	0.00488998	0.0224359	0	0.00331126	0.0204082	0.0137457	0.00819672	0
chrM.8826	0.0158103	0.0210084	0.00877193	0.0227273	0.0157068	0.0425532	0.0231214	0.0215827	0.0122699	0.0167715	0.0144928	0.00609756	0.0186335	0.0142857	0.0208333	0.00754717	0.00669643	0.0451807	0.0245399	0.00759494	0.0120482	0.00983607	0	0.0172414
chrM.8834	0.00754717	0	0.00865801	0.00564972	0.0123457	0	0.015873	0	0.0120482	0.014433	0.00271003	0.0118343	0	0.0176991	0.00684932	0.0147059	0.0136986	0.00849858	0.00588235	0.00719424	0.00574713	0.00647249	0.00408163	0.00546448
chrM.8844	0.020979	0.00403226	0.00806452	0.00531915	0.0235294	0.00877193	0	0.00671141	0	0.00978474	0.0151515	0.0274725	0.0123457	0.0246914	0.0130719	0.0034965	0.00653595	0.0164384	0.0160428	0.00663717	0	0.0189274	0.00416667	0.0104712
chrM.8856	0.0131148	0.0115385	0.0191571	0.0104712	0.0111607	0.0165289	0.0186047	0.0127389	0	0.00927644	0.0416667	0.00529101	0	0.0121457	0.00595238	0.00327869	0.025641	0.0244565	0.00497512	0.00606061	0.015544	0.0154321	0.017094	0.0097561
chrM.8872	0.142857	0.196078	0.175824	0.142105	0.112088	0.1	0.176724	0.167702	0.09	0.101633	0.138173	0.142857	0.150838	0.144531	0.158192	0.120253	0.269807	0.114525	0.131707	0.344231	0.116162	0.176119	0.153191	0.00961538
chrM.8890	0.0323529	0.0342205	0.0109091	0.0271739	0.05074	0.0461538	0.0669456	0	0.025	0.0299296	0.0277778	0.0146341	0.0446927	0.00793651	0.0670391	0.0278638	0.0449438	0.0501393	0.0456621	0.0338346	0.0531401	0.0153374	0.0173913	0.00909091
chrM.8897	0.0464396	0.0229008	0.0381679	0.038674	0.0219298	0.0162602	0.0405405	0.0185185	0.0621762	0.0235507	0.0109589	0.0252525	0.045977	0.0286885	0.0643275	0.0126582	0.0440835	0.0317003	0.0365297	0.0037594	0.06	0.0447284	0.0307018	0.0193237
chrM.8903	0.0698413	0.0944206	0.088	0.0561798	0.0731707	0.04	0.0817308	0.0333333	0.103825	0.0590476	0.0601719	0.0597826	0.0924855	0.0545455	0.0754717	0.0296053	0.119107	0.0843373	0.0673077	0.0174757	0.102703	0.0863787	0.0909091	0.0338983
chrM.8911	0.00952381	0.00423729	0.0149813	0	0.00890869	0	0.00966184	0.0129032	0.0112994	0.00567108	0.00292398	0.0157068	0.0115607	0.00938967	0.00617284	0	0.00765306	0.00584795	0.0139535	0.00195695	0.0224719	0.0311419	0.014218	0
chrM.8918	0.00626959	0	0.00359712	0	0.00217865	0.00787402	0.00943396	0.00628931	0	0.00189394	0.0060423	0.0103093	0.0175439	0.00469484	0.00595238	0.0033557	0.00787402	0	0.00881057	0.00198413	0.0112994	0.0103093	0.00952381	0.00543478
chrM.8932	0.0182927	0.0125	0.0205479	0.0274725	0.0315126	0.00746269	0.0186916	0.0179641	0.0348837	0.0144928	0.021148	0.0298507	0.0174419	0.0228311	0.0215054	0.0165563	0.021978	0.0285714	0.0167364	0	0.0162162	0.0327869	0.037037	0.00534759
chrM.8936	0.00892857	0.037037	0.016835	0.00564972	0.0207039	0.0145985	0.0184332	0.011976	0.00568182	0.00707965	0.00895522	0.00490196	0.0457143	0.018018	0.0212766	0.00324675	0.0165746	0.0282486	0.0325203	0.00588235	0.0052356	0.0228013	0.0277778	0.015
chrM.8940	0.00292398	0.00393701	0.0100334	0.00546448	0.0120482	0	0.0045045	0	0.010929	0.0104348	0.0203488	0.00483092	0.0111732	0.00429185	0.0209424	0.00634921	0.0109589	0.010989	0.0158103	0.00588235	0.00518135	0.0191693	0.00913242	0
chrM.8951	0.00286533	0.00398406	0	0.0113636	0.01	0	0.00423729	0.00549451	0.0108108	0.00860585	0.0117647	0	0.00588235	0	0.0147783	0.0060241	0.0115942	0.0103896	0.0113636	0.00589391	0.00480769	0.00318471	0.00444444	0
chrM.8954	0.0142045	0.019685	0.013245	0.00568182	0.00594059	0.0206897	0.00847458	0.021978	0.00543478	0.00170068	0.0057971	0.00490196	0.0290698	0	0.00985222	0.00299401	0.00574713	0.0179028	0.018797	0.00393701	0	0.00946372	0.025641	0
chrM.8960	0.0584958	0.114504	0.0550162	0.121053	0.0714286	0.0536913	0.122951	0.0748663	0.113402	0.095315	0.116809	0.0514019	0.0552486	0.0878661	0.0833333	0.0261628	0.164265	0.0703883	0.0636704	0.111332	0.0765766	0.0681115	0.097561	0.0318182
chrM.8970	0.0516304	0.0568182	0.0482315	0.0515464	0.0294118	0.0340136	0.0404858	0.0160428	0.0824742	0.0449438	0.0911765	0.0491071	0.0625	0.045082	0.0526316	0.0818713	0.03207	0.0550239	0.0479705	0.0306748	0.0567686	0.0453172	0.0406504	0.0560748
chrM.9066	0.0250784	0	0.0165289	0.00471698	0.0323129	0.0138889	0	0.00414938	0.0297872	0.0125313	0.0122249	0.0267559	0	0.0175439	0.0122449	0.0152905	0.0122699	0.0139165	0.0201342	0.0144404	0.00754717	0.0114679	0	0.00995025
chrM.9134	0.00609756	0.00619195	0.00505051	0.0130435	0.00243309	0.00571429	0.0103806	0.00348432	0.003367	0.00547645	0.00694444	0.00887574	0.00581395	0	0.00322581	0	0.0121359	0.00921659	0.0108108	0.00557103	0.00350877	0.00869565	0.00503778	0.0141509
chrM.9146	0.00619195	0	0.0103359	0.00877193	0.00714286	0	0.00727273	0.0106383	0.00664452	0.00870511	0.00517241	0.00923077	0.0117647	0.00668896	0.00325733	0.015873	0.00719424	0.00155039	0.00554017	0.00274725	0	0	0.00763359	0.00947867
chrM.9164	0.0319489	0.0246914	0.0304569	0.0184332	0.0194286	0.0342857	0.0320285	0.0314685	0.0201342	0.0196721	0.00986842	0.0365854	0.0119048	0.0196078	0.0380952	0.027027	0.0178971	0.0181818	0.0213904	0.0236842	0.047619	0.0269058	0.00503778	0.0372093
chrM.9211	0.00795756	0.0177515	0.0025974	0.00483092	0.0044843	0.0260417	0.00337838	0.003367	0.0031746	0.00221484	0.00455927	0.00302115	0.0103093	0.0113314	0.00746269	0	0.00369686	0.00304414	0.00514139	0.00773694	0.0189274	0.00674157	0.0140845	0.0114943
chrM.9239	0.0213178	0.0238663	0.00613497	0.008	0.0138614	0.0208333	0.0107817	0.0174419	0.00558659	0.00802407	0.0137363	0.00995025	0.023622	0.00443459	0.0131086	0.0144404	0.0162866	0.0210379	0.0176817	0.00660066	0.0190931	0.00787402	0.0197044	0.002849
chrM.9243	0.0148423	0.0226244	0.00382409	0.00775194	0.0153698	0.0318725	0.0233161	0.00543478	0.0138889	0.0167323	0.00942127	0.00722892	0.026616	0.00422833	0.016129	0.00510204	0.0125392	0.00934579	0.0130354	0.00629921	0.0112613	0.0152964	0.0141176	0.0132979
chrM.9248	0.405172	0.215217	0.265343	0.238806	0.285185	0.37931	0.225248	0.287805	0.279255	0.245545	0.288336	0.318182	0.214545	0.304435	0.350584	0.302589	0.306748	0.271053	0.358844	0.428135	0.391393	0.263063	0.209195	0.289926
chrM.9249	0.032368	0	0.0126126	0.0148699	0.00458716	0.0152091	0.0196078	0.0145985	0.00527704	0.00593472	0.0078637	0.0136674	0	0	0.00165837	0	0.00456621	0.0052356	0.00846024	0.00302572	0.0223124	0.0162162	0.0160183	0.0145985
chrM.9255	0.253205	0.117886	0.149329	0.140845	0.108413	0.230769	0.0995261	0.165899	0.133501	0.131731	0.0870113	0.186296	0.0816327	0.169118	0.252412	0.153166	0.147399	0.112219	0.203762	0.273392	0.268293	0.123077	0.0960699	0.151786
chrM.9264	0.0586552	0.0478821	0.0277778	0.0167224	0.0344	0.0538922	0.0421286	0.0452675	0.0351288	0.0300273	0.0333333	0.0444015	0.0279503	0.0263591	0.0375723	0.0294906	0.0320856	0.0460829	0.036061	0.0381992	0.0473083	0.0275651	0.0373281	0.032
chrM.9267	0.0111732	0.00545455	0.00453858	0.00668896	0.00861394	0.0172414	0.00662252	0.00804829	0.00697674	0.0108206	0.00582751	0.0037594	0.0152905	0.00321543	0.0115607	0.011734	0.00653595	0.00788288	0.0133156	0.00929615	0.008	0.0164918	0.00383142	0.00392157
chrM.9268	0.0165975	0.0179211	0.0044843	0.0231023	0.0117188	0.0229226	0.012959	0.00990099	0.00921659	0.0125786	0.00691244	0.00561798	0.0179641	0.00478469	0.0230216	0.0129032	0.00904393	0.0110742	0.0169713	0.010568	0.0127389	0.0193452	0.00571429	0.00386847
chrM.9277	0.173382	0.156667	0.139726	0.0410095	0.162027	0.2525	0.162791	0.276673	0.14433	0.114262	0.00645161	0.0181219	0.171271	0.235549	0.249663	0.144186	0.159951	0.00816327	0.0137773	0.199005	0.287554	0.011065	0.210256	0.274648
chrM.9278	0.013269	0.00499168	0.00814111	0	0	0.0247525	0.00571429	0.0107527	0.00410678	0.00248963	0	0	0.00549451	0.015896	0.033557	0.00921659	0	0	0	0.0173697	0.0285307	0	0.0101868	0.017452
chrM.9301	0.0184995	0.0154494	0.0172811	0.00531915	0.0299554	0.0149573	0.0238854	0.0157233	0.0383212	0.0299572	0.0171265	0.0198864	0.0252874	0.0213836	0.00815851	0.0229084	0.0234114	0.0220386	0.0176644	0.0148778	0.0121359	0.0106635	0.00846262	0.0152905
chrM.9342	0.00552995	0.00391645	0.009375	0.00222717	0.010907	0.00601202	0.00443787	0.00296736	0.00315457	0.0354239	0.00578035	0.00890585	0.00551471	0.00462963	0.00422833	0.0118613	0.00880626	0.00677711	0.00574241	0.00488281	0.00651466	0.0020284	0.0037594	0.0139276
chrM.9379	0.0119142	0.0143805	0.0179695	0.0108303	0.0165333	0.00668896	0.0110974	0.015444	0.0122283	0.0117647	0.0162315	0.0253968	0.00576369	0.0227723	0.0075543	0.0143655	0.0116279	0.0193424	0.0167715	0.010118	0.0140581	0.0200617	0.0158395	0.0227273
chrM.9411	0.35061	0.264646	0.349376	0.228715	0.206494	0.349684	0.247748	0.330935	0.186287	0.118207	0.119383	0.240039	0.245308	0.358238	0.252489	0.317473	0.2107	0.139578	0.279678	0.353846	0.362267	0.154173	0.274859	0.331402
chrM.9430	0.0205681	0.0195652	0.0180288	0.0148423	0.0254188	0.039501	0.0175439	0.0302067	0.0264706	0.0179641	0.0120573	0.0159314	0.0238095	0.0366748	0.0381978	0.0211907	0.0266789	0.0168895	0.0318525	0.0288557	0.0442968	0.00995406	0.0305585	0.0354391
chrM.9433	0.0402999	0.0376569	0.0172612	0.0338681	0.0313877	0.0557769	0.0465394	0.0244275	0.0422535	0.018427	0.0168869	0.0240964	0.0387374	0.0190024	0.044878	0.0184645	0.0316344	0.0226182	0.0586777	0.053554	0.0641026	0.0361624	0.0570265	0.0202605
chrM.9442	0.148636	0.202139	0.269495	0.224417	0.07634	0.192913	0.175627	0.213636	0.0534247	0.0785945	0.0479651	0.248786	0.209235	0.270335	0.20113	0.194418	0.0708592	0.0599174	0.207627	0.181181	0.156348	0.242537	0.240609	0.239598
chrM.9462	0.0178891	0.0103842	0.0149942	0.0163043	0.0173959	0.020794	0.0235571	0.0235988	0.0210526	0.0165899	0.0133709	0.0129564	0.025	0.0171038	0.0144578	0.0149533	0.010989	0.0143052	0.0243697	0.0210728	0.024218	0.0165913	0.0189432	0.0097629
chrM.9477	0.000904159	0	0	0	0.000518672	0	0	0.00147275	0.00261097	0.000471254	0	0.00236407	0.00141243	0.0011534	0.00125945	0	0	0.113338	0.00339847	0	0.00203046	0	0	0.00139665
chrM.9478	0.223636	0.190171	0.200474	0.215613	0.139018	0.205224	0.185099	0.176296	0.146982	0.150142	0.11243	0.192399	0.2	0.176196	0.216561	0.158287	0.145242	0.0137646	0.215385	0.231579	0.204893	0.200769	0.209812	0.163636
chrM.9479	0.00813743	0.0106496	0.00823529	0.00744879	0.0149254	0.0111317	0.0139697	0.00440529	0.0235911	0.00704225	0.00416956	0.0106635	0.013986	0.0128355	0.0126743	0.0055814	0.00907591	0.00409277	0.0203046	0.0207352	0.0131712	0.0153257	0.0186916	0.00696379
chrM.9495	0.0252101	0.0264609	0.0138018	0.0212355	0.0131996	0.0233918	0.0182704	0.013373	0.0180556	0.015985	0.0113879	0.0150812	0.0238095	0.00829384	0.016731	0.011194	0.0150628	0.0165468	0.0180995	0.0189036	0.0204499	0.0238474	0.0286017	0.0192308
chrM.9507	0.0124402	0.018018	0.00396825	0.0104603	0.0154832	0.0120968	0.00634518	0.0121951	0.00839161	0.0128817	0.0108069	0.00590319	0.0140845	0.00847458	0.011984	0.00287632	0.0108333	0.0177122	0.0095511	0.0147493	0.0124481	0.0164204	0.0172043	0.00412088
chrM.9520	0.0232794	0.0116009	0	0.00220264	0.014827	0.0229645	0.0133333	0.0155039	0.013947	0.0106024	0.0118256	0.0108173	0.00437956	0.0291508	0.012605	0.0197433	0.0162116	0.0142536	0.0134159	0.00855615	0.0226782	0.00594732	0.00677966	0.0224404
chrM.9526	0.0498753	0.133511	0.0145985	0.038961	0.215385	0.0569801	0.127962	0.127341	0.219325	0.221196	0.24547	0.105634	0.111296	0.131619	0.0446927	0.135955	0.255132	0.179439	0.0451977	0.0539419	0.0577717	0.14121	0.135734	0.141005
chrM.9532	0.114441	0.21087	0.035461	0.0845771	0.309787	0.0931677	0.2	0.145215	0.371963	0.356081	0.336226	0.140704	0.134518	0.0951087	0.0803213	0.177419	0.330779	0.214376	0.111413	0.156805	0.138614	0.206843	0.184549	0.13467
chrM.9533	0.0189702	0.010661	0	0	0.00838926	0.0122699	0.004914	0.00325733	0.00735294	0.00654022	0.0106045	0.00992556	0.00248756	0.00263852	0.00384615	0.021611	0.00896287	0.0111801	0.00534759	0.00282486	0.0186916	0.00308166	0.00215054	0.0139276
chrM.9536	0.0482574	0.0267261	0	0.0049505	0.0152027	0.0639535	0.0225	0.0401338	0.0112994	0.0137705	0.0161117	0.0508906	0.0178571	0.0944882	0.0485075	0.0383065	0.0205128	0.0172202	0.0197183	0.0534125	0.0730159	0.0300633	0.0311111	0.0558659
chrM.9537	0.0584795	0.0767196	0.0162602	0.00606061	0.0612245	0.075	0.0523256	0.0857143	0.0573248	0.0529226	0.0627401	0.0791789	0.0597484	0.164306	0.0569106	0.0763723	0.0802568	0.0631424	0.0324675	0.0690789	0.0931034	0.0855397	0.0681199	0.104235
chrM.9538	0.0614035	0.0767196	0.0163265	0.0060241	0.061287	0.0745342	0.0523256	0.0857143	0.056962	0.0529644	0.0628205	0.079646	0.0628931	0.163842	0.0607287	0.0761905	0.0803859	0.0676471	0.038835	0.0688525	0.0934256	0.0855397	0.0708447	0.104235
chrM.9539	0.00584795	0	0	0	0.00204708	0	0	0	0	0	0	0	0	0.113314	0.00404858	0	0	0.00735294	0.012945	0.00328947	0	0.0020284	0.0027248	0.00325733
chrM.9544	0.00837989	0.0185676	0	0	0.00904523	0.0123457	0.0142045	0.0163265	0.0146444	0.0101881	0.00629723	0.0113636	0.0179641	0.0280899	0.0119522	0.0116822	0.0159236	0.0114613	0.00923077	0.00952381	0.0268456	0.0162933	0.013587	0.0223642
chrM.9545	0.00864553	0.0215054	0	0	0.0100705	0.0124224	0.0202312	0.0166667	0.0168421	0.0103586	0.00882724	0.0172911	0.0179641	0.0254237	0.012	0.0141509	0.0160514	0.0129683	0.00911854	0.0127796	0.0268456	0.0163599	0.0189702	0.028481
chrM.9546	0.556196	0.57754	0.25098	0.179641	0.732394	0.63354	0.526012	0.65	0.724211	0.74502	0.753165	0.659026	0.528529	0.605114	0.580645	0.614118	0.7552	0.732759	0.629179	0.582803	0.590604	0.560575	0.512262	0.653968
chrM.9553	0.00837989	0	0.0923077	0.083871	0.00289296	0	0	0	0.00207039	0.00155159	0	0.0056338	0	0.0056338	0.00829876	0	0.00309119	0.00567376	0.00600601	0	0.00318471	0	0.00277008	0.00304878
chrM.9554	0.00831025	0.00793651	0	0	0.0124164	0.0121212	0.0058651	0.0123967	0	0.0123648	0.011208	0.0111732	0	0.00561798	0	0.00678733	0.00308166	0.00843882	0.0118343	0.00920245	0.0158228	0.0145228	0.00277778	0.00302115
chrM.9555	0.168539	0.24933	0	0	0.299435	0.181818	0.238938	0.254167	0.338843	0.317557	0.332921	0.231608	0.166667	0.238095	0.160494	0.277273	0.344461	0.231944	0.139053	0.190332	0.243827	0.256842	0.246499	0.279141
chrM.9559	0.0549738	0.0588235	0.0381944	0.0481928	0.0333033	0.0514286	0.0549133	0.0322581	0.0228216	0.03177	0.0264106	0.0305344	0.0383481	0.0353261	0.0426357	0.0154185	0.0299401	0.0427236	0.0485714	0.0424242	0.0289017	0.0422833	0.0435967	0.0334347
chrM.9560	0.0574413	0.0589812	0.0381944	0.0479042	0.0344203	0.0502793	0.0581395	0.0321285	0.022869	0.031746	0.0276775	0.0304569	0.0385757	0.0409836	0.0426357	0.0153173	0.0314371	0.0430108	0.048433	0.0426829	0.03207	0.042735	0.0434783	0.0333333
chrM.9564	0.00506329	0.00263852	0.010274	0.0175439	0.00265487	0	0.00877193	0.00390625	0.00613497	0.00224048	0.00360144	0.00729927	0.00291545	0.00540541	0.0114943	0.00211416	0.00298507	0.0065445	0.0139276	0.00593472	0.00561798	0.00421941	0.0107817	0.00294985
chrM.9571	0.11335	0.168022	0.0684932	0.0930233	0.148472	0.107843	0.139601	0.125	0.136082	0.122449	0.133663	0.0829384	0.0969697	0.149051	0.108108	0.119306	0.137931	0.128072	0.111413	0.128931	0.108179	0.13913	0.159151	0.147727
chrM.9578	0.0336538	0.0376344	0.022082	0.0220994	0.0236014	0.0315315	0.0391061	0.03367	0.025	0.0218868	0.0291262	0.013363	0.0426829	0.00793651	0.026616	0.0176991	0.0207101	0.0177891	0.0343915	0.0412979	0.0270936	0.0303688	0.0230769	0.0222222
chrM.9580	0.0302326	0.0439276	0.0179641	0.0324324	0.0130208	0.0304348	0.0248619	0.0163934	0.00622407	0.0232384	0.0206061	0.0236559	0.0179641	0.0231362	0.0220588	0.0214592	0.0117302	0.0136986	0.0206718	0.017192	0.0141176	0.0321199	0.0429293	0.0303867
chrM.9581	0.0299539	0.0439276	0.0176991	0.0326087	0.0137812	0.030303	0.0249307	0.0162866	0.00625	0.023221	0.0207824	0.0236052	0.0178571	0.0229592	0.021978	0.0212314	0.0118168	0.0136986	0.0233766	0.0171429	0.0139211	0.0322581	0.043257	0.0303867
chrM.9582	0.0269663	0.0207254	0.0169492	0.0218579	0.032368	0.0349345	0.0550964	0.0322581	0.0186335	0.0251852	0.0206061	0.0232068	0.0322581	0.0229008	0.0215827	0.0252101	0.0131772	0.0236318	0.0230179	0.0366197	0.022779	0.0313808	0.0330789	0.0268817
chrM.9589	0.00796813	0.00714286	0.00505051	0.0139535	0.0120968	0	0.0125	0.00615385	0.00200401	0.00550964	0.0107143	0.0170455	0.0140845	0.0121951	0.00980392	0.0133333	0.0128205	0.00968523	0.0119904	0.00238663	0.016	0.00584795	0.0188679	0.0124069
chrM.9602	0.0179641	0.0204918	0.00924214	0.0178571	0.0223022	0.0163399	0.0223214	0.0105541	0.0161002	0.0105853	0.00851064	0.0152284	0.0230769	0.0103093	0.0104987	0.0015456	0.0144737	0.0185185	0.0279441	0.00986193	0.0149502	0.0162338	0.0188679	0.0168067
chrM.9615	0.0150479	0.0194553	0.00323102	0.015873	0.018737	0.0116618	0.0245902	0.0189125	0.0262238	0.0196897	0.0216718	0.0110935	0.0170732	0.0116279	0.0115473	0.00725689	0.0188206	0.0125786	0.0171821	0.0198915	0.0140187	0.0232221	0.0354331	0.0211538
chrM.9659	0.00203666	0.00301205	0.00347625	0	0.00886427	0.0148305	0.00472441	0.0034965	0.00294985	0.00537372	0.00498753	0.00847458	0.00381679	0.00432277	0.00340136	0.00473934	0.0108911	0.00772798	0.00747198	0.0012837	0.00350058	0.00238663	0.00762195	0.00712251
chrM.9664	0.0139303	0.0190616	0.0159453	0.00886918	0.016857	0.0146138	0.00928793	0.00856164	0.0176471	0.0139423	0.0155738	0.0215311	0.00749064	0.0204638	0.0166945	0.0159817	0.0262902	0.0163569	0.0154211	0.0185185	0.00801833	0.00462963	0.0132939	0.0222841
chrM.9669	0.003861	0.00870827	0.00332594	0.004329	0.0172043	0.00200803	0.00460829	0.0118846	0.0160116	0.0156993	0.0127898	0.0106635	0.0108499	0.0157687	0.0016129	0.00992282	0.0280464	0.0137283	0.00457666	0.00842359	0.003386	0.00340522	0.0101156	0.00962861
chrM.9683	0.0026178	0.00534759	0.0029703	0	0.00908174	0.00176367	0.0136799	0.00745156	0.00527009	0.0071048	0.00742942	0.00215054	0.00661157	0.00239808	0.00429799	0.00394867	0.0137237	0.0106809	0.0106075	0.00323625	0.011236	0.0030581	0.0102171	0.00485437
chrM.9706	0.0168539	0.0332922	0.0118289	0.0292599	0.0175845	0.0259542	0.0381194	0.0122283	0.015	0.0145237	0.00925926	0.015873	0.0167683	0.0143172	0.0201511	0.00539084	0.0193115	0.0127273	0.0267335	0.0238806	0.0285714	0.0163462	0.0161663	0.0133482
chrM.9713	0.00952381	0.0122399	0.00720721	0.00848896	0.00682439	0.00875912	0.00765306	0.00958904	0.00371747	0.00381679	0.000703235	0.00294118	0.00449775	0.00650759	0.0113065	0.00620018	0.00658436	0.0035503	0.00897227	0.0164888	0.0139276	0.00671141	0.00903955	0.00650054
chrM.9722	0.0270677	0.0211268	0.0220653	0.0145161	0.0307036	0.0254351	0.01868	0.025974	0.0233645	0.0252202	0.0250329	0.0297674	0.0169731	0.0183861	0.0283353	0.0135939	0.0318818	0.0222717	0.0224458	0.0202952	0.0347524	0.0174472	0.0254507	0.0204918
chrM.9727	0.0152838	0.0114943	0.0138408	0.0145161	0.0306337	0.0141753	0.00484848	0.0253485	0.0091638	0.0177096	0.015444	0.0192484	0.0164835	0.0157635	0.0272418	0.01841	0.029052	0.0213816	0.020362	0.0135747	0.0145051	0.010979	0.018711	0.0262097
chrM.9731	0.0169972	0.0101466	0.0109797	0.00626959	0.00982801	0.0138018	0.0107143	0.0208333	0.00554324	0.00924855	0.00760456	0.00980392	0.00664894	0.0161443	0.00554324	0.0186992	0.00674157	0.00910552	0.0122921	0.0147186	0.0133222	0.00718133	0.0100705	0.0167158
chrM.9739	0.00991408	0.00102249	0.0112	0.00296736	0.00312989	0.00700935	0.00549451	0.00238095	0.00208117	0.00328827	0.00360794	0.00167224	0.00249688	0.00975177	0.0010582	0.00846154	0.00429799	0.00563813	0.00884354	0.00651466	0.0103257	0.00502092	0.00758294	0.00558659
chrM.9762	0.00240674	0.0117754	0.014652	0.00643501	0.0171689	0.00631579	0.0149701	0.0188088	0.00963391	0.0105156	0.0142544	0.0169361	0.0113122	0.00790514	0.00690335	0.010352	0.013191	0.0188147	0.00867948	0.00641483	0.00999286	0.00868936	0.0041806	0.0116473
chrM.9769	0.0230947	0.0366173	0.0451613	0.0232843	0.027965	0.0314083	0.0383142	0.0554415	0.0194444	0.0259954	0.0286017	0.0580694	0.0163221	0.0371494	0.0536398	0.0370879	0.0307229	0.0228519	0.0209455	0.0293515	0.0358621	0.030662	0.0275527	0.0372771
chrM.9777	0.018648	0.0176619	0.0294334	0.0223048	0.0141414	0.0332326	0.0217597	0.0299587	0.00456204	0.0104849	0.0131718	0.0304878	0.0204301	0.0224383	0.0336538	0.0219028	0.0161098	0.0100137	0.0206125	0.0237449	0.0208478	0.0139276	0.00969305	0.0171569
chrM.9795	0.0888071	0.110272	0.0795756	0.0858417	0.105477	0.117592	0.109553	0.105769	0.0672834	0.0859138	0.0804938	0.0985222	0.126829	0.0984595	0.116064	0.077524	0.097399	0.0946292	0.113917	0.0994475	0.115167	0.0883838	0.117647	0.0811012
chrM.9796	0.00414508	0.00817844	0.00390625	0.00220994	0.00493827	0.012963	0.00865052	0.002849	0.00500417	0.00629685	0.00684262	0.0034459	0.00867888	0.00459318	0.00985222	0.000587889	0.00706906	0.00461797	0.0100689	0.0115152	0.00682382	0.003125	0.0052161	0
chrM.9804	0.00426212	0.00820283	0.00727995	0.00231214	0.0102964	0.011257	0.00970018	0.00780488	0.00512383	0.00579799	0.00502513	0.00498221	0.00687623	0.0111549	0.00578035	0.00597372	0.00933041	0.0119352	0.00806018	0.00598444	0.00501882	0.00323206	0.00824588	0.0126206
chrM.9813	0.00537634	0.00659341	0.00529801	0.00343249	0.00457038	0.0142586	0.00526316	0.0195503	0.00427716	0.00423985	0.00447094	0.0114531	0.011811	0.00653168	0.0203749	0.00955224	0.00867209	0.00666112	0.00792812	0.00707547	0.00558313	0.00194426	0.0104869	0.00810612
chrM.9823	0.00847009	0.00435414	0.00788436	0.00447928	0.0029967	0.00917431	0.00525855	0.000958773	0.00253165	0.00240674	0.00196175	0.0111576	0.00682261	0.0102696	0.00631912	0.00346021	0.00319659	0.00244998	0.00767656	0.00914808	0.00786925	0.00521512	0.00292826	0.00865177
chrM.9837	0.007	0.00560617	0.00433974	0.00537057	0.00873871	0.0111972	0.00742574	0.0104712	0.00421585	0.00636574	0.00283956	0.00726073	0.00640439	0.00299401	0.0071736	0.00866739	0.00567888	0.00715421	0.00817701	0.00493151	0.0102157	0.00617665	0.00685401	0.00682128
chrM.9845	0.0109524	0.00944032	0.0131815	0.00929752	0.0120344	0.0131904	0.0165354	0.0144558	0.0106557	0.0113026	0.00937647	0.0109607	0.0106762	0.0204201	0.00672495	0.0164271	0.0167854	0.0155521	0.00984529	0.012766	0.0107817	0.0122022	0.0233333	0.0204485
chrM.9875	0.00649632	0.00313873	0.00500556	0.000963391	0.00555093	0.00750188	0.00369822	0.00550747	0.00465477	0.00298994	0.00312082	0.00676507	0.00328407	0.0102981	0.00180397	0.00556328	0.00503778	0.00722983	0.00302637	0.00348086	0.00403429	0.00373134	0.00806452	0.00925926
chrM.9879	0.00258509	0.00938673	0.00221607	0.00575264	0.00889136	0.0052592	0.0110538	0.00466563	0.00931677	0.00378276	0.0080609	0.00242131	0.00493016	0.00270856	0.0060423	0.00323176	0.00906344	0.00942685	0.00858001	0.00593178	0.00596718	0.00585729	0.00617665	0.0042709
chrM.9885	0.00858001	0.0106516	0.017184	0.0131455	0.0111142	0.00593032	0.00956586	0.0131376	0.00939702	0.00515884	0.0107335	0.0175121	0.0123153	0.0223285	0.00771056	0.0189727	0.00904523	0.00530906	0.0124303	0.033814	0.00842001	0.014248	0.0196078	0.018315
chrM.9894	0.010421	0.0128283	0.0117773	0.00999092	0.0283903	0.0195087	0.016523	0.01566	0.0185471	0.0149333	0.0215479	0.0221187	0.0127186	0.0185759	0.0168409	0.013459	0.0184447	0.0218703	0.0198312	0.0166667	0.0159343	0.0117347	0.0144231	0.0189686
chrM.9906	0.411199	0.360907	0.407505	0.33964	0.387749	0.395864	0.325162	0.414861	0.30165	0.322415	0.299002	0.467676	0.357776	0.431217	0.375958	0.39555	0.344668	0.341722	0.394164	0.418468	0.379412	0.350254	0.355569	0.410552
chrM.9907	0.00602929	0.00618812	0.00327154	0.00731261	0.00520231	0.00447427	0.00812408	0.00393082	0.00401284	0.00356751	0.00367985	0.00702988	0.00565885	0.00876712	0.00481058	0.00373832	0.00471204	0.00435989	0.00672043	0.00303644	0.00755668	0.00569358	0.0111801	0.00251889
chrM.9908	0.00593723	0.00615385	0.00324149	0.00725295	0.00548974	0.00445434	0.00805271	0.00390625	0.00319744	0.00354707	0.00365631	0.0076157	0.00562701	0.0087241	0.00477042	0.00368324	0.00471698	0.00437028	0.00669643	0.00303951	0.00755287	0.00564972	0.0111871	0.00251256
chrM.9913	0.0196413	0.0159119	0.00921909	0.0231267	0.0117647	0.0270473	0.0232558	0.0118017	0.00805153	0.00741962	0.00873563	0.0111241	0.0175299	0.0148924	0.0174174	0.0118667	0.015932	0.0117124	0.0131341	0.0498202	0.0162602	0.0123584	0.0180348	0.0106918
chrM.9914	0.00783505	0.00890736	0.00572023	0.00442478	0.00201962	0.00722543	0.0050396	0.00923077	0.000783699	0.00161507	0.00088574	0.00953984	0.00540123	0.00859291	0.00702988	0.00655308	0.00104493	0.00157853	0.00788782	0.0259542	0.00689995	0.00591424	0.0102657	0.0061237
chrM.9915	0.00786424	0.00893389	0.0057232	0.00532387	0.00202957	0.00797101	0.00507246	0.00927357	0.000789889	0.00162118	0.00088968	0.00953984	0.00542215	0.00862069	0.00704639	0.00657318	0.00105042	0.00158416	0.00837373	0.0261137	0.00692042	0.00590551	0.0103093	0.00616143
chrM.9916	0.106605	0.0910725	0.0776956	0.0918822	0.0593915	0.0956903	0.0802334	0.0754864	0.0376	0.0441297	0.032316	0.08	0.105304	0.0852334	0.0850561	0.0761109	0.0422009	0.0372596	0.0831851	0.0768834	0.0817547	0.109453	0.0982801	0.0840075
chrM.9935	0.014652	0.0244613	0.00766088	0.0180567	0.0212702	0.0293686	0.0228898	0.0155159	0.014218	0.0148448	0.014461	0.0132626	0.0144049	0.0136914	0.0185615	0.00750313	0.0228137	0.0180747	0.0246154	0.0182387	0.0296004	0.0183185	0.0259819	0.0127893
chrM.9949	0.0120332	0.0152314	0.00570244	0.0140598	0.0169283	0.0235027	0.0219298	0.00393391	0.0121951	0.00968188	0.00846702	0.0021575	0.0161787	0.0037594	0.0163743	0.0021097	0.0117253	0.0127237	0.0111857	0.00107124	0.0106437	0.0109628	0.0160494	0.00372439
chrM.9957	0.0123562	0.0126126	0.00105597	0.0108011	0.0187617	0.0246914	0.0119314	0.00481541	0.014975	0.00681044	0.00763359	0.00388889	0.0180392	0.00605727	0.00897666	0.00684638	0.0165242	0.0124698	0.0127331	0.0131723	0.0118986	0.010716	0.0164453	0.00126904
chrM.9970	0.00357462	0.00385109	0.00503074	0.00767018	0.00779981	0.00735294	0.00307929	0.00676819	0.00174825	0.00509745	0.00471698	0.00992411	0.00582848	0.00461361	0.00250627	0.00407056	0.00900901	0.00668058	0.00712251	0.00352319	0.00539084	0.00309598	0.00537273	0.00602007
chrM.9977	0.00226449	0.00388098	0.00454287	0.00485909	0.00689655	0.0140033	0.0046729	0.00515021	0.00972591	0.0042709	0.00572246	0.00824985	0.00252951	0.00464846	0.00890585	0.00321248	0.00548446	0.00590468	0.00576923	0.00535714	0.00600437	0.00314795	0.00617708	0.00472973
chrM.9984	0.06381	0.047619	0.0616114	0.0539461	0.0752542	0.0714901	0.0512821	0.0785525	0.0639269	0.0525653	0.0446385	0.0698663	0.0408696	0.0736086	0.0680628	0.0664467	0.0587133	0.0661157	0.0736377	0.0654321	0.0659091	0.0451856	0.055673	0.0847811
chrM.9989	0.00194458	0.00350877	0.00815047	0.00632244	0.012848	0.0108696	0.00333056	0.0112045	0.012464	0.00687848	0.00648056	0.0125865	0.00445633	0.010828	0.00549073	0.00342969	0.0078637	0.0103697	0.00870456	0.00712897	0.00479616	0.00167785	0.00442152	0.0167151
chrM.9995	0.0419717	0.0417551	0.0357143	0.0331197	0.0541118	0.0527753	0.0508044	0.044592	0.0521236	0.0458141	0.0362643	0.0508906	0.0352304	0.0488432	0.0621508	0.0422046	0.0513834	0.0510158	0.0679461	0.0469974	0.0543677	0.039955	0.0486163	0.0478293
chrM.10004	0.0315046	0.0260252	0.0308772	0.0214031	0.0535714	0.03	0.0379981	0.0542797	0.0388769	0.0223263	0.0222222	0.037474	0.0262361	0.042173	0.0404889	0.0412027	0.0423792	0.0382916	0.0490694	0.0428779	0.040678	0.0214592	0.0343137	0.0350877
chrM.10012	0.00470035	0.00169779	0.00456621	0	0.00719729	0.00651466	0.00598802	0.0127315	0.00234192	0.00306279	0.00278862	0.00229183	0.00107527	0.00391236	0.0110638	0.00605327	0.00749376	0.00529101	0.00815047	0.00846154	0.00519673	0.00260926	0.00266667	0.00874891
chrM.10034	0.0121376	0.0205681	0.0114035	0.00860832	0.0353854	0.0267176	0.0243337	0.0252809	0.0171731	0.0172704	0.0105758	0.00977778	0.0148331	0.0263158	0.0309598	0.0160952	0.0329877	0.0148233	0.0223665	0.0291777	0.0278746	0.0136006	0.0254989	0.0155119
chrM.10041	0.0121255	0.0133197	0.0132075	0.0109204	0.0113402	0.0152144	0.0109756	0.0104322	0.0164384	0.0135135	0.0144404	0.0140581	0.00915033	0.0199203	0.018847	0.0135237	0.018	0.022864	0.0223249	0.025759	0.0140318	0.00913242	0.00820633	0.0173913
chrM.10048	0.0352324	0.0616216	0.0392542	0.0561056	0.0593312	0.0532374	0.054917	0.0587302	0.0527778	0.0543914	0.0459492	0.0491329	0.0383037	0.0560254	0.0588928	0.0421394	0.0512295	0.0489467	0.0684597	0.0643057	0.0653465	0.0509653	0.0652963	0.0549327
chrM.10061	0.0135659	0.0115274	0.0160428	0.00684932	0.0192563	0.0165138	0.0115512	0.0111607	0.0136752	0.0123258	0.0110269	0.0135135	0.00736648	0.0192572	0.00923077	0.0100784	0.0134146	0.0145033	0.012333	0.028103	0.0152091	0.00581959	0.00747384	0.0101892
chrM.10075	0.0124352	0.0078125	0	0.00934579	0.0116041	0.00992063	0.0209424	0.00771208	0.0246914	0.00605394	0.0104457	0.00765306	0.0115163	0.00149031	0.00998336	0.00502513	0.00869565	0.0124542	0.0176406	0.00763359	0.00977654	0.00938478	0.0144231	0.00606061
chrM.10090	0.0064433	0.0132827	0.00396825	0.00294985	0.00675169	0.01	0.0103093	0.0100334	0.0038835	0.00431566	0.0351288	0.0347432	0.00744417	0.0150376	0.0186722	0.00625	0.0027933	0.034931	0.0492228	0.0125392	0.00686106	0.047619	0.0162272	0.003663
chrM.10098	0.0825566	0.0882353	0.0859539	0.0895522	0.0773354	0.0761155	0.0965665	0.0479452	0.0705645	0.0528607	0.0617188	0.121019	0.112532	0.101727	0.107066	0.0944	0.0723227	0.0733718	0.106412	0.0851064	0.0680628	0.0834387	0.0912863	0.105973
chrM.10122	0.0296875	0.0419426	0.0297767	0.0234114	0.0470297	0.0545455	0.0514139	0.0153846	0.0264901	0.0403005	0.0358668	0.027027	0.0237389	0.0290179	0.0572139	0.0440613	0.0408472	0.0486239	0.0531915	0.0421456	0.0376984	0.029932	0.0342466	0.0242291
chrM.10131	0.00881834	0.0044843	0.00546448	0	0.0114638	0.00332226	0.00849858	0.00813008	0.00483092	0.00656455	0.00901713	0.0179372	0.0127796	0.0177215	0.00833333	0.010917	0.0031348	0.0140704	0.016129	0.00210084	0.00660793	0.00286533	0.00692841	0.00740741
chrM.10135	0.00727273	0.00677201	0.00280112	0.00361011	0.0044484	0.0170648	0.0058309	0	0.00243902	0.00295203	0.00181653	0.0183066	0.00321543	0.00777202	0.00274725	0.00221239	0.00159744	0.00306748	0.00622407	0.00425532	0.0111607	0.00291971	0.00478469	0.005
chrM.10143	0.0575139	0.0356347	0.0819209	0.0223881	0.0506787	0.0793103	0.0434783	0.0297398	0.0246305	0.0267857	0.0337591	0.11244	0.0607029	0.0992167	0.0758427	0.0406321	0.0340909	0.0516529	0.0949367	0.0535332	0.0762332	0.0372024	0.0305164	0.0890585
chrM.10145	0.00759013	0.00453515	0.0174927	0.00383142	0.00649351	0.00722022	0	0.011236	0.00501253	0.00302343	0.00650558	0.00505051	0.0131579	0.0109589	0.00867052	0.00702576	0.00670017	0.00322234	0.00657895	0.00440529	0.00458716	0.00308166	0.00959233	0.0106383
chrM.10151	0.00967118	0.00436681	0.003003	0.00387597	0.0179584	0.00722022	0.00606061	0.0109489	0.0125945	0.0121304	0.0140581	0.0103093	0.00653595	0.0139276	0.00292398	0.00238095	0.0136054	0.0130577	0.00674157	0.0112108	0.0116279	0.00317965	0.00470588	0
chrM.10153	0.0592885	0.0270833	0.0245399	0.0613027	0.0424128	0.0358423	0.042042	0.0210526	0.0552764	0.0406933	0.0606343	0.0603675	0.0548387	0.0331492	0.0376812	0.0334928	0.0496575	0.0754098	0.0272109	0.025	0.0206897	0.0492063	0.0227273	0.0402145
chrM.10160	0.00228311	0.00434783	0.00711744	0.00423729	0.00944386	0.0042735	0.0134228	0	0.010929	0	0.00307377	0.00320513	0.00694444	0.00320513	0.0141844	0.0078534	0.0037594	0.0074813	0.00864553	0.00536193	0.00802139	0.00540541	0.00724638	0.00309598
chrM.10161	0.00231481	0.0043956	0.00732601	0.00431034	0.0095339	0.0042735	0.0137457	0	0.0109589	0	0.00308325	0.00324675	0.00704225	0.00323625	0.0142349	0.00806452	0.00377358	0.00755668	0.00884956	0.00540541	0.0080429	0.00549451	0.00729927	0.0031348
chrM.10162	0.213953	0.131291	0.137037	0.0837004	0.0989362	0.168103	0.121951	0.0631579	0.164835	0.146104	0.129266	0.0816993	0.129825	0.0711974	0.140288	0.0645161	0.143678	0.119949	0.139466	0.170732	0.215633	0.135436	0.108959	0.158385
chrM.10165	0.0282776	0.00455581	0	0.00478469	0.00334076	0.0205128	0.00743494	0	0	0.00258176	0.00440044	0.00769231	0.00374532	0.00687285	0.0168067	0	0.00816327	0.00269906	0.00330033	0.0189274	0.0145349	0.00200401	0.004914	0.00343643
chrM.10166	0.0321716	0.0045977	0	0.00995025	0.00568828	0.0213904	0.00757576	0.003663	0.00287356	0.00262467	0.00451467	0.00790514	0.00757576	0.00711744	0.0215517	0	0.00842105	0.00412655	0.003367	0.0191693	0.0179104	0.00208768	0.005	0.00350877
chrM.10184	0.126984	0.133028	0.12037	0.0904255	0.107748	0.127273	0.0630252	0.173611	0.168605	0.149816	0.161125	0.0632911	0.0617761	0.103053	0.147959	0.0771605	0.139955	0.0990854	0.0648855	0.161049	0.13245	0.104167	0.0968523	0.0952381
chrM.10191	0.00775194	0.0103896	0.00526316	0	0	0.00689655	0.00485437	0	0.00711744	0.00656455	0.0111465	0	0	0.00404858	0	0.00340136	0.00268817	0.00533808	0	0.0133333	0.0124481	0.00862069	0.00518135	0.0102041
chrM.10192	0.0429688	0.0577428	0.0461538	0.0545455	0.0474255	0.0205479	0.0731707	0.0916031	0.0633803	0.0864333	0.085443	0.038835	0.0444444	0.0522088	0.0297619	0.0307167	0.0509383	0.047619	0.0622222	0.0358744	0.06639	0.0432277	0.0621762	0.0454545
chrM.10193	0	0.0158311	0.0101523	0.011976	0.00402145	0.00680272	0.00961538	0.00364964	0.013986	0.0173913	0.0172414	0.00961538	0.00865801	0.00790514	0.00584795	0	0.00534759	0.00702988	0	0	0.00401606	0.00288184	0.00255754	0.00995025
chrM.10195	0.0175439	0.0340557	0.0172414	0.012987	0.0235641	0.0472441	0.0148515	0.0162602	0.0445344	0.0204604	0.0271248	0.0159574	0.0140187	0.0253165	0.02	0.0108303	0.0155763	0.0253906	0.00473934	0.0152284	0.00873362	0.00967742	0.0142857	0.00543478
chrM.10196	0.0560748	0.20073	0.107143	0.0833333	0.0588235	0.072	0.0702703	0.222222	0.146119	0.0925926	0.0903614	0.0437158	0.0824742	0.0393013	0.0555556	0.063745	0.103093	0.0754717	0.0344828	0.0575916	0.056338	0.0766551	0.159091	0.0681818
chrM.10197	0.0560748	0.20073	0.107143	0.0839161	0.0589172	0.0714286	0.0698925	0.222222	0.146119	0.0941512	0.0943775	0.0437158	0.0824742	0.0393013	0.0551724	0.064	0.10274	0.0756303	0.0346535	0.0575916	0.056338	0.0761246	0.159091	0.0677966
chrM.10198	0.0046729	0.028777	0.00584795	0.0136054	0.00791139	0.00775194	0.0052356	0.0197044	0.0133929	0.00141243	0.00398406	0	0.0101523	0.00869565	0	0.0117647	0.00675676	0.00204082	0	0.0209424	0.0046729	0.00689655	0.0323625	0.00549451
chrM.10205	0.00460829	0.0141844	0	0	0.00314961	0.00787402	0.00529101	0.00469484	0.017316	0.0042735	0.00604839	0	0	0.00420168	0	0.003861	0.0130293	0.00397614	0.0046729	0.00505051	0	0.0070922	0.0125786	0.0166667
chrM.10207	0.00917431	0.0854093	0.0220994	0.0347222	0.0185759	0.0396825	0.0364583	0.0318182	0.0521739	0.0231214	0.0427699	0.0222222	0.025641	0.029661	0.0206897	0.0193798	0.02589	0.019685	0.0182648	0.0452261	0.0228311	0.0179856	0.0590062	0.0223464
chrM.10208	0.0363636	0.175627	0.0960452	0.0909091	0.0572755	0.0555556	0.0842105	0.124424	0.126087	0.0592486	0.0955285	0.05	0.0677083	0.0504202	0.0277778	0.0583658	0.0608974	0.0748031	0.0319635	0.0552764	0.0414747	0.0791367	0.133127	0.0511364
chrM.10217	0.0735931	0.14094	0.104712	0.0780142	0.0543634	0.0666667	0.0913706	0.125523	0.0743802	0.047486	0.054878	0.0618557	0.0837438	0.0658436	0.0466667	0.0285714	0.0654762	0.0443623	0.0466102	0.0841584	0.0600858	0.0553633	0.128134	0.0655738
chrM.10220	0	0.0340136	0.0205128	0	0.00858369	0.00746269	0.00512821	0.021097	0.0169492	0.0167598	0.0184426	0	0.00995025	0.00413223	0.013245	0.00714286	0.0118694	0.012987	0.012605	0.00980392	0.0170213	0.0142349	0.00831025	0
chrM.10221	0	0.033557	0.0204082	0.00714286	0.00998573	0.00740741	0.00512821	0.0210084	0.0211864	0.0180807	0.022449	0	0.0149254	0.00413223	0.02	0.0107143	0.0116959	0.012987	0.0165289	0.00980392	0.0169492	0.0141844	0.0110803	0
chrM.10251	0.00357143	0.00869565	0.00813008	0	0.0128041	0	0.0140187	0.00740741	0.00769231	0.00903226	0.0125261	0.00970874	0.0046729	0.0200803	0.0337079	0.00321543	0.010582	0.0126582	0.0147059	0	0.00829876	0.0034965	0.00950119	0.0144928
chrM.10261	0	0.00292398	0	0.00621118	0.00760456	0.0122699	0.0169492	0.0115385	0.00746269	0.00909091	0.00634249	0	0.0140845	0.00390625	0.0251256	0.00314465	0.0151515	0.0109689	0.0172414	0.0128205	0.00784314	0	0.00234192	0
chrM.10267	0.00724638	0.0249221	0.0191571	0	0.0139771	0.00617284	0.017094	0.0273438	0.00381679	0.0131752	0.0179775	0.00483092	0.00956938	0.00392157	0.00490196	0.00943396	0.00510204	0.00746269	0.0102041	0.0284553	0.0075188	0.010453	0.017199	0.00851064
chrM.10272	0.00684932	0.00641026	0	0	0.0114068	0	0.0131004	0.00806452	0	0.00655308	0.00656455	0.00465116	0	0.003663	0	0.0122699	0.00487805	0.0151229	0.0101351	0	0	0.00357143	0.00802139	0
chrM.10273	0.0271186	0.0286624	0.0277778	0.027027	0.0381194	0.0365854	0.0350877	0.104839	0.0223048	0.0234987	0.037037	0.0276498	0.0241546	0.0252708	0.0328638	0.0425532	0.0506024	0.0566038	0.0606061	0.0381679	0.0221402	0.0178571	0.072	0.0578512
chrM.10276	0.0171233	0.0588235	0.0103093	0.0425532	0.0204866	0.0185185	0.0748899	0.0595745	0.0153846	0.0275953	0.0286976	0.00465116	0.03	0.0285714	0.0142857	0.0182371	0.0144578	0.0338346	0.0136054	0.0492424	0.0295203	0.0327273	0.066474	0.0124481
chrM.10277	0.0171821	0.0586319	0.0136986	0.0431655	0.020592	0.0248447	0.0748899	0.0595745	0.015444	0.0289474	0.0287611	0.0046729	0.0346535	0.0283688	0.0238095	0.0182371	0.0168675	0.0340909	0.0136054	0.0488722	0.0297398	0.03663	0.0666667	0.0123967
chrM.10278	0.0197368	0.046875	0.00986842	0.0331126	0.0185644	0.0118343	0.04329	0.0204082	0.0114068	0.0202532	0.0215054	0.00913242	0.0147783	0.0034965	0.0140845	0.00898204	0.0187354	0.0290909	0.0196078	0.0105634	0.0181159	0.0340136	0.0478873	0.008
chrM.10291	0.0454545	0.0539084	0.0469613	0.0502793	0.0523969	0.04	0.0629921	0.113139	0.0576271	0.0510689	0.0449438	0.0193798	0.0297872	0.034384	0.031746	0.0463918	0.0792291	0.0619902	0.0252809	0.0698324	0.0552326	0.0458453	0.0928382	0.0442177
chrM.10297	0.016129	0.00650759	0.00659341	0.0168776	0.0349794	0.0198413	0.0295082	0.0121581	0.0237389	0.0149254	0.00634921	0.00626959	0.0106007	0.00672646	0.030303	0.00852878	0.0231214	0.0209581	0.0136986	0.0323974	0.0236559	0.00930233	0.034965	0.0108108
chrM.10349	0.291429	0.252822	0.278392	0.258681	0.308318	0.308099	0.247774	0.259684	0.315609	0.319783	0.325148	0.309556	0.245723	0.256927	0.285344	0.234615	0.340992	0.321716	0.34277	0.319264	0.294174	0.251589	0.206683	0.27654
chrM.10354	0.0456664	0.0434783	0.0754163	0.047138	0.0611621	0.0232945	0.0574713	0.0521262	0.0647841	0.0565838	0.0540541	0.0458716	0.078869	0.0392157	0.0386534	0.0657407	0.0654762	0.0446585	0.0391007	0.0481675	0.0713632	0.0682624	0.0604595	0.0484694
chrM.10366	0.00912863	0.00294985	0.0122164	0	0.00501952	0.0060423	0.00127551	0.0114068	0.00447094	0.00489956	0.00525526	0.0176678	0.0143229	0.00451467	0.0115875	0.004971	0.00221484	0.00736498	0.0139616	0.00855513	0.0189926	0.0113269	0.00332226	0.00701754
chrM.10381	0.0640845	0.0564103	0.0677444	0.0419948	0.0708144	0.071618	0.058296	0.0720721	0.0680908	0.0654083	0.0400534	0.0584016	0.0577576	0.048951	0.061792	0.0651396	0.0658683	0.0573295	0.0538048	0.0730671	0.103498	0.0680454	0.0613437	0.0792812
chrM.10422	0.0112161	0.0112108	0.00469484	0.00643087	0.00836043	0.0104287	0.00474383	0.00294406	0.00349243	0.00565185	0.00811124	0.00680272	0.00849858	0.0130506	0.00897666	0.00237248	0.00841121	0.00863787	0.0135685	0.00735835	0.0110906	0.0080819	0.004329	0.0037037
chrM.10462	0.015625	0.014771	0.0105721	0.00673725	0.011599	0.0136411	0.0143756	0.016158	0.00211193	0.00886767	0.0109775	0.0186514	0.00387222	0.0213864	0.025498	0.0130959	0.0179028	0.0144175	0.0220183	0.0214533	0.0190476	0.013289	0.0167224	0.0125
chrM.10468	0.0242744	0.022338	0.0184478	0.0175781	0.0305407	0.0191083	0.0180995	0.0243902	0.0126984	0.0212693	0.0205371	0.0438917	0.00393314	0.0478293	0.0342357	0.0205588	0.0274914	0.0228964	0.0344828	0.0301966	0.024532	0.018705	0.0217391	0.0279188
chrM.10473	0.0851293	0.0673298	0.0681818	0.05	0.0467172	0.0859291	0.0760073	0.0803324	0.0306681	0.0442355	0.0365591	0.12101	0.0344488	0.0845588	0.074736	0.0514194	0.054735	0.0622455	0.0876095	0.0819554	0.0589014	0.0615535	0.0625528	0.0815972
chrM.10480	0.0142154	0.0217391	0.00658762	0.0101937	0.00465116	0.00986842	0.0147465	0.0102041	0.00434311	0.00592541	0.00643432	0.0147929	0.0169492	0.010219	0.0262295	0.0107875	0.00940975	0.0151251	0.0176768	0.0169242	0.0113941	0.0124008	0.020339	0.0096831
chrM.10487	0.0368334	0.0342679	0.0327979	0.0230608	0.0331633	0.045505	0.0399628	0.0352832	0.0152174	0.02076	0.0277627	0.0498883	0.0178394	0.0384331	0.0502471	0.0187019	0.0299658	0.0434279	0.0704762	0.0474074	0.0190736	0.0291411	0.0465707	0.0516014
chrM.10503	0.0127833	0.0196078	0.00796524	0.00700117	0.0118265	0.02194	0.0124521	0.0107422	0.00445931	0.00661765	0.00843645	0.0102443	0.0134436	0.0102848	0.0275387	0.00705882	0.0121003	0.0115642	0.0186047	0.0186625	0.00637845	0.010585	0.0158451	0.00670498
chrM.10521	0.0139064	0.00966608	0.00475813	0.00371747	0.00628648	0.0109091	0.00796813	0.00949367	0.00337838	0.00538876	0.00962117	0.0136519	0.00324675	0.00690846	0.0118613	0.00463269	0.00697472	0.00751409	0.0113556	0.00992556	0.00445434	0.00656325	0.00917431	0.00830737
chrM.10523	0.00592885	0.00367647	0.00496689	0.00388601	0.00553506	0.00882724	0.00519211	0.00330396	0.00117509	0.00401929	0.00374298	0.00439754	0.013544	0.00451264	0.00567108	0.02	0.00266667	0.00387847	0.00292612	0.00171674	0.00626468	0.00246609	0.00193798	0.00751073
chrM.10555	0.28271	0.305402	0.332677	0.386905	0.231439	0.25	0.329975	0.258778	0.266927	0.279484	0.29055	0.269191	0.306452	0.302772	0.310825	0.282258	0.253548	0.256175	0.267581	0.304433	0.366224	0.340627	0.288377	0.256997
chrM.10556	0.0071599	0.00557414	0.0120968	0.0224888	0.00724263	0.00571429	0.00255102	0.00793651	0.00395257	0.0108059	0.0106686	0.00944386	0.00684932	0.0130719	0.00542888	0.00658436	0.00382044	0.00713776	0.00431779	0.005	0.0191388	0.00369276	0.00441989	0.00387097
chrM.10565	0.0497738	0.0283951	0.0402844	0.0385906	0.0343643	0.0351759	0.022409	0.0419355	0.0345821	0.0350791	0.0386131	0.0378788	0.0334855	0.0351317	0.0338983	0.0553991	0.0334029	0.0315457	0.040796	0.0326945	0.0213904	0.0408654	0.0258303	0.0458716
chrM.10570	0.00850662	0.00382166	0.0148515	0.00525394	0.0105448	0.0198915	0.00749625	0	0.00884956	0.00560367	0.00728155	0.00662252	0.010989	0.00688705	0.0175659	0.013739	0.0115911	0.00585774	0.0106952	0.0106132	0.00227531	0.00331675	0.00767263	0.00497512
chrM.10572	0.014313	0.00899743	0.0113924	0.00177305	0.00773349	0.0202578	0.0181269	0.0103806	0.00890208	0.00360825	0.00733496	0.0121622	0.0208333	0.0223464	0.0125945	0.0208748	0.00317125	0.00341297	0.0121681	0.00596659	0.036405	0.010101	0.00772201	0.0152801
chrM.10577	0.00715015	0.00138889	0.00685871	0	0.0057398	0.0060241	0.00662252	0.00369004	0.00644122	0.00384615	0.00617829	0.00432277	0.013986	0.00749625	0.0080429	0.0031679	0.00650054	0.00552995	0.00612745	0.00767263	0.00854701	0.00839552	0.00702247	0.00368324
chrM.10612	0.0309423	0.0504386	0.0313043	0.0430108	0.0366615	0.0344828	0.0504587	0.044335	0.0265152	0.0389851	0.034588	0.0373281	0.0322581	0.019305	0.0925645	0.0352782	0.0283019	0.0375691	0.0304976	0.0430556	0.03207	0.0449275	0.0767677	0.0154525
chrM.10617	0.0309478	0.0254777	0.0217391	0.0164609	0.0328054	0.0515873	0.0328947	0.0479452	0.0166667	0.0251082	0.0181311	0.0247253	0.037594	0.0261097	0.07173	0.0220994	0.0188679	0.0304878	0.0292135	0.0390625	0.0325866	0.0210084	0.0353261	0.00967742
chrM.10621	0.0435644	0.0445205	0.0175	0.045045	0.0414129	0.030837	0.0522388	0.0671642	0.0297619	0.0406279	0.0364431	0.0233918	0.0452675	0.0391061	0.0609481	0.026616	0.0391459	0.0396197	0.017199	0.0487805	0.0255319	0.0241758	0.0651558	0.0296053
chrM.10627	0.0200803	0.0441176	0.0201511	0.0318182	0.030888	0.0319635	0.0322581	0.0466926	0.015625	0.0331707	0.0258752	0.0149254	0.017316	0.0323529	0.0555556	0.024952	0.0222635	0.0450751	0.0129199	0.0357143	0.0296128	0.0258216	0.0664653	0.0233333
chrM.10632	0.0247148	0.024735	0.00973236	0.0131004	0.00758534	0.0226244	0.0316206	0.0337079	0.00625	0.0160529	0.00746269	0.00857143	0.0125523	0.0112045	0.0285036	0.0143627	0.00915751	0.014975	0.0174129	0.0204082	0.0177778	0.00923788	0.0351906	0.0128617
chrM.10647	0.00357782	0.00680272	0.00449438	0	0.00505689	0	0	0.0108303	0.00619195	0.00372787	0.00300752	0.0163934	0	0.0108401	0.00239234	0.00352734	0.00352734	0.00494234	0.00486618	0.00394477	0.00645161	0.00203252	0.00864553	0.00898204
chrM.10654	0.00520833	0.0096463	0.00655022	0.00413223	0.00747198	0.0133333	0.00787402	0.028169	0.0030581	0.00554529	0.00445765	0.0133333	0.0120482	0.0239362	0.00737101	0.0121317	0.00516351	0.00162075	0.0070922	0.00585938	0.00211864	0.0118343	0.0197183	0.020649
chrM.10665	0.00515464	0.00625	0	0	0.0110837	0.00434783	0.0037594	0.010453	0.0178571	0.000902527	0.00433526	0.0078329	0.00378788	0.008	0	0.01	0.00510204	0.0156006	0.011655	0.00186567	0.00416667	0.011194	0.00286533	0.00874636
chrM.10696	0.161062	0.0861538	0.09	0.0410448	0.180307	0.156682	0.0490566	0.0763889	0.138037	0.149541	0.121602	0.202156	0.182879	0.268617	0.354286	0.258824	0.115385	0.143084	0.210145	0.092081	0.156388	0.122776	0.048048	0.261128
chrM.10725	0.010989	0.00337838	0	0.00371747	0.00707214	0.00487805	0	0.0183824	0.00327869	0.00496524	0.00152905	0	0.00423729	0.00591716	0.0126582	0.003663	0.00571429	0.0137457	0	0.00392927	0.00456621	0.00181488	0.003125	0.00309598
chrM.10733	0.00757576	0.0178571	0.0301075	0.0383142	0.0284431	0.035533	0.0225225	0.026616	0.0135593	0.0103842	0.0160514	0.0030303	0.0220264	0.0184049	0.00664452	0.00377358	0.0040568	0.0143369	0.0141643	0.0144928	0.00239234	0.0278293	0.0166667	0.0096463
chrM.10748	0.0120724	0.0147059	0	0.016	0.0128824	0.010989	0.00985222	0	0.00373134	0.0143646	0.0122807	0	0.00952381	0	0.00371747	0.00409836	0.0155211	0.0172745	0.0150602	0.00660793	0.0157068	0.00385356	0.0145455	0.00353357
chrM.10765	0.0224719	0.00787402	0.0149254	0.0258621	0.0290909	0.00649351	0.0154639	0.0222222	0.0121951	0.0212235	0.0234375	0.00706714	0	0.00732601	0.017316	0.016092	0.0157068	0.0199557	0.0238908	0.027027	0.0114943	0.0185567	0.0163934	0.0155039
chrM.10775	0.00477327	0.00829876	0	0	0.0134357	0.0206897	0	0.0047619	0	0.00524246	0.00414938	0.0234375	0	0	0.0141509	0.0119904	0.0166667	0.00475059	0	0.00510204	0.00892857	0.00645161	0.00865801	0.0202429
chrM.10777	0.0119332	0.0165975	0.0103896	0.0044843	0.00192678	0	0.00561798	0.00483092	0.00434783	0.0131406	0.0083682	0.00787402	0.00546448	0.0162602	0.00952381	0.00961538	0.0138889	0.0166271	0.00373134	0.0179487	0.00906344	0.0107296	0.0130435	0.00409836
chrM.10783	0.012285	0.0252101	0.0105541	0	0.0119522	0.0220588	0.0113636	0.00512821	0	0.0147059	0.0147368	0.024	0.00549451	0.0124481	0.0191388	0.004914	0.034384	0.0246305	0.019084	0.0155039	0.0123457	0.00646552	0.0223214	0.0128755
chrM.10809	0.00282486	0	0.00920245	0.0107527	0.00952381	0	0	0	0	0.00593472	0.00689655	0.00452489	0	0.0180995	0	0.00547945	0.00634921	0.00887574	0.00873362	0.0142857	0.0206186	0.00488998	0	0.00497512
chrM.10814	0.080597	0.179612	0	0	0.106796	0.0901639	0.125	0.185629	0.105	0.088685	0.0729412	0.0833333	0.0783133	0.0657277	0.189189	0.0558659	0.0491803	0.12012	0.123288	0.0949555	0.113475	0.0786802	0.175258	0.0512821
chrM.10815	0.0121951	0.0432692	0	0	0.00244499	0	0.025	0.0238095	0.005	0.00618238	0	0.0188679	0.0181818	0	0.0540541	0.011396	0.0033557	0.00301205	0.0138889	0.00892857	0.00714286	0.0128205	0.0310881	0.00512821
chrM.10827	0.00816327	0.0289017	0.00793651	0.0138889	0.00278552	0.00943396	0.0559441	0.0463576	0.011976	0.0019084	0.00284091	0.0110497	0	0.0108696	0.0526316	0.00735294	0.0233463	0.00696864	0.0368421	0.0254545	0.0217391	0.00330033	0.0416667	0.00588235
chrM.10842	0	0.015748	0	0.0106383	0.013289	0	0	0.00909091	0.0247934	0.0167131	0.011583	0.00813008	0	0	0	0.0117647	0.00930233	0.0132159	0	0	0.0143885	0.00520833	0.00806452	0.0420168
chrM.10843	0	0.0254237	0.0273973	0.0222222	0.0243902	0.0142857	0.0340909	0	0.0168067	0.0296736	0.0162602	0.0169492	0.030303	0.00763359	0	0.00632911	0.0333333	0.00452489	0	0.0238095	0.00740741	0.0112994	0.0172414	0.00909091
chrM.10844	0	0.0258621	0.0277778	0.0224719	0.0246479	0.0142857	0.0340909	0	0.017094	0.0299401	0.0164609	0.0169492	0.0306122	0.00775194	0	0.00641026	0.0331754	0.00452489	0	0.0238095	0.00763359	0.0113636	0.0176991	0.00909091
chrM.10845	0.015625	0.0263158	0.0212766	0.0561798	0.0522648	0.0285714	0.0344828	0.0288462	0.0347826	0.021148	0.0169492	0.0363636	0.0212766	0.0078125	0	0.0394737	0.0521327	0.0322581	0.0149254	0.0792683	0.0155039	0.0287356	0.0347826	0.0377358
chrM.10855	0	0	0.00869565	0.0133333	0.0152672	0.0178571	0	0	0.0319149	0.0326087	0.026455	0	0.0128205	0	0	0.0162602	0.0523256	0.010989	0	0.0325203	0	0.0461538	0	0.0340909
chrM.10856	0	0.00970874	0	0	0	0	0	0	0.0105263	0.0108696	0	0.0232558	0.012987	0.00990099	0	0	0.00578035	0	0.00943396	0.0163934	0.010989	0.00769231	0	0
chrM.10857	0	0.0194175	0	0.0135135	0.00396825	0	0.012987	0	0.0215054	0.0109091	0.00555556	0.0235294	0.025974	0.0103093	0	0	0.0238095	0	0.00980392	0.0173913	0.0229885	0.0238095	0	0
chrM.10873	0.0769231	0.263889	0.186047	0.0925926	0.211957	0.15	0.225806	0.181818	0.174603	0.141414	0.0921986	0.12	0.15	0	0.145833	0.101124	0.162791	0.103175	0.0625	0.168675	0.160714	0.091954	0.222222	0.0925926
chrM.10880	0.03125	0.0714286	0.097561	0.115385	0.111111	0.142857	0.15625	0.185185	0.116667	0.131579	0.0863309	0.132075	0.142857	0.119403	0.0612245	0.0595238	0.159664	0.0846154	0.0333333	0.102564	0.0677966	0.134831	0.147059	0.0727273
chrM.10881	0	0.0138889	0.0120482	0	0.0153061	0	0	0	0	0.00510204	0.0211268	0	0	0.0447761	0	0	0.00826446	0.00757576	0	0.0126582	0.0166667	0	0	0
chrM.10885	0	0	0	0	0	0	0.0163934	0	0	0.0115607	0	0	0.0204082	0	0	0	0.039604	0.0078125	0	0.0151515	0	0	0.0181818	0
chrM.10886	0	0.0188679	0	0	0	0	0.0163934	0	0	0.0116279	0	0	0.0204082	0	0	0	0.0408163	0.0153846	0.0175439	0.0151515	0	0	0.0188679	0
chrM.10890	0	0.0612245	0	0.0238095	0.0318471	0.0555556	0.0363636	0.0222222	0.0212766	0.0306748	0.0442478	0	0.0227273	0.0166667	0.0285714	0	0.0543478	0.0243902	0.0357143	0.0181818	0	0.0120482	0	0.0196078
chrM.10907	0	0	0	0	0.00769231	0	0.0217391	0	0	0	0	0.0204082	0	0	0.0384615	0	0.0140845	0	0	0.0222222	0	0.0133333	0	0
chrM.10915	0.0163934	0.0555556	0	0	0.0333333	0.0714286	0.0232558	0.0571429	0.025	0.024	0.0326087	0	0.0232558	0.0222222	0	0.0735294	0.0181818	0.0515464	0	0.0454545	0.0454545	0.0166667	0.0277778	0.0810811
chrM.10917	0.0307692	0	0	0	0.024	0	0	0	0	0.015873	0.0319149	0	0.0232558	0	0	0	0.0344828	0.00970874	0	0	0	0	0.027027	0
chrM.10925	0.0394737	0.025	0.016129	0.0322581	0.0538462	0.0357143	0.0208333	0	0.0222222	0.041958	0.0291262	0.0357143	0.0232558	0	0	0.012987	0.0322581	0.0280374	0.0655738	0.0454545	0.02	0.0140845	0	0
chrM.10936	0.0273973	0.0512821	0.0434783	0.0625	0.0769231	0.1	0.02	0.047619	0.0408163	0.0516129	0.114286	0.0526316	0.0232558	0.0192308	0	0.0574713	0.1	0.169811	0.028169	0.0612245	0	0.0533333	0.0217391	0.0277778
chrM.10947	0.0740741	0.102041	0.0909091	0.0857143	0.114094	0.117647	0.0961538	0.108696	0.117647	0.152941	0.106195	0.0153846	0.12766	0	0	0.0543478	0.139241	0.152542	0.0909091	0.107143	0.0350877	0.0588235	0.204082	0.0638298
chrM.10948	0.0240964	0	0.025974	0	0.0197368	0	0.0185185	0.0204082	0	0.0163934	0	0	0	0	0	0	0.0235294	0.016	0.0126582	0.0175439	0	0.0235294	0.04	0
chrM.10956	0	0.0185185	0	0	0.0119048	0	0	0	0	0	0.0129032	0	0	0	0.037037	0	0	0.00746269	0.0107527	0	0.0238095	0	0	0
chrM.10957	0	0	0	0	0	0.0232558	0	0.0188679	0	0.0161943	0.0126582	0	0	0	0.0363636	0	0.0309278	0.0447761	0.0430108	0	0.0238095	0.0103093	0	0.0175439
chrM.10979	0.0285714	0.0136986	0	0.0178571	0.0318182	0.0338983	0.0224719	0	0.0487805	0.035533	0.0218182	0	0	0	0.0176991	0.0223881	0.0382166	0.0142857	0.0151515	0.00806452	0.012987	0.00787402	0.0138889	0.010101
chrM.10993	0.0829493	0	0.0463576	0.0510204	0.0510204	0.043956	0.0930233	0.0267857	0.0225564	0.0524272	0.0189189	0.0272109	0.0631579	0.0787402	0.106145	0.0333333	0.0231481	0.0234114	0.0153846	0.0842105	0.117925	0.0360825	0.029703	0.0444444
chrM.11009	0	0.00724638	0	0	0.00298507	0.00884956	0.00613497	0.013986	0.0114286	0	0.00240964	0.00543478	0	0	0.00884956	0.00436681	0.00392157	0	0.0329218	0.00456621	0.004	0	0	0.00645161
chrM.11019	0.013986	0	0	0	0.00826446	0	0.00568182	0	0.00492611	0.00151745	0.00424628	0	0.00757576	0	0.00383142	0.00743494	0.0171821	0.00520833	0.0114068	0	0.0179211	0	0.0185185	0
chrM.11032	0.186944	0.117647	0.106122	0.171975	0.170673	0.158537	0.135678	0.0900474	0.191837	0.132561	0.109259	0.0813008	0.117284	0.0643777	0.0947712	0.0833333	0.181818	0.159817	0.175159	0.131313	0.160494	0.15331	0.175	0.0765306
chrM.11033	0.0375723	0.028436	0.0160643	0.0251572	0.0286396	0.0299401	0.0341463	0.0187793	0.0401606	0.0125628	0.00731261	0.00803213	0.0552147	0.00414938	0.025641	0.00946372	0.0403458	0.0315315	0.0550459	0.00990099	0.0301205	0.0273038	0.0445545	0.00510204
chrM.11034	0.011396	0.0186047	0.00793651	0.00621118	0.00707547	0.00598802	0.00966184	0.00930233	0.0197628	0.00372671	0.00362976	0	0.0238095	0	0.00958466	0	0.017192	0.00890869	0.00600601	0.00323625	0.0117994	0.00337838	0.0295567	0
chrM.11056	0.00236407	0.00401606	0.00653595	0	0.00204082	0.010582	0.00411523	0	0.0100671	0.00102145	0.00647249	0.00684932	0.00917431	0.00347222	0.017341	0.0025	0.0100503	0.00770713	0.00534759	0.0056338	0.00514139	0.00280112	0	0.0083682
chrM.11061	0	0.00392157	0.0127389	0.0149254	0.00401606	0.0102564	0	0.00383142	0.00980392	0.00298805	0.00313972	0	0.0136986	0.00668896	0.00284091	0.00244499	0.00490196	0.00761905	0	0.00826446	0	0	0.0119522	0.00851064
chrM.11067	0.0154525	0.00729927	0.0120482	0.0142857	0.00967118	0.0245098	0.00766284	0	0.00943396	0.00676329	0.00911854	0.00332226	0.0174672	0.0128205	0.00555556	0	0.0191847	0.0130354	0.0075188	0.0239362	0.0148515	0.00511509	0.03125	0.0204918
chrM.11111	0.081749	0.0946372	0.0613333	0.0650407	0.0807249	0.126697	0.0588235	0.0934256	0.0629921	0.0571909	0.0537931	0.0820669	0.0763359	0.0970588	0.114058	0.0763052	0.0488798	0.0653266	0.0701357	0.076555	0.088993	0.0469799	0.0655172	0.0941176
chrM.11120	0.00775194	0.0123839	0.010582	0.00406504	0.0149254	0.0177778	0.00657895	0.010274	0.0130208	0.0165975	0.0237099	0.047619	0.0037037	0.0263158	0.0293333	0.00199203	0.0160643	0.0135364	0.0112613	0.0144231	0.0234742	0.00898876	0.010101	0.0118577
chrM.11123	0.00383142	0.00299401	0.0104167	0	0.00642055	0	0.00320513	0.00341297	0.00257069	0.00407498	0.00136986	0.00295858	0.00358423	0.0174419	0.0104987	0	0.00792079	0.00660066	0.00222222	0.0118765	0.0137931	0.00221729	0.00328947	0.0077821
chrM.11140	0.0117417	0.0259366	0.0282051	0.0242915	0.0287081	0.0265487	0.016129	0.03125	0.0231959	0.0465863	0.0356164	0.0393939	0.0173611	0.026087	0.0235602	0.021611	0.043222	0.0268456	0.0283224	0.0191388	0.0309524	0.02	0.0323625	0.0431373
chrM.11149	0.268775	0.194842	0.247396	0.250996	0	0.255507	0.250794	0.281787	0.156812	0.177033	0.171703	0.286604	0.255102	0.277778	0.101333	0.247059	0.146484	0.119008	0.200873	0.288136	0.311321	0.261062	0	0.251969
chrM.11168	0.0160321	0.00552486	0.0287958	0.00404858	0.0139319	0.0271493	0	0.0282686	0.0104712	0.00582363	0.0137741	0.0283912	0.0106007	0.0119403	0	0.0181452	0.0133588	0.00650407	0.00917431	0.0170732	0.0289855	0.00680272	0.00961538	0.0244898
chrM.11171	0.00603622	0.00833333	0.00524934	0.00425532	0.0111465	0.00460829	0.00946372	0.024735	0.00527704	0.0093617	0.0153631	0.0159744	0.00358423	0.00898204	0.0722543	0.01222	0.00769231	0.0197368	0.00691244	0.0074813	0.0196078	0.00691244	0.00321543	0.00829876
chrM.11195	0.0223214	0.0112676	0.0173913	0.00487805	0.0158983	0.0147059	0.00651466	0.0180505	0.0112994	0.00733945	0.00884956	0.0305085	0.0226415	0.0188088	0.01875	0.00892857	0.012024	0.0196078	0.0283688	0.013089	0.026738	0.00527704	0.0126183	0.0263158
chrM.11204	0.0023753	0.00284091	0.00895522	0	0.0129241	0.0105263	0	0.014652	0.0060423	0.00478011	0.00616333	0.00361011	0.00389105	0.00325733	0.0267559	0.00700935	0.00408998	0.00829187	0.00961538	0.00543478	0.0145773	0.00271739	0.00952381	0.0134529
chrM.11210	0.0125628	0.00879765	0.009375	0.00529101	0.00970874	0.0335196	0.0140845	0.0187266	0.0157233	0.0119166	0.00806452	0.0150376	0.00819672	0.00977199	0.0210526	0.0148515	0.00414938	0.0117253	0.0100251	0.0118343	0.0395137	0.00550964	0.00977199	0.0139535
chrM.11225	0.040107	0.0364742	0.0450161	0.0239521	0.0743243	0.035503	0.0520446	0.0612245	0.0522648	0.0416667	0.0336879	0.0619835	0.0358744	0.0718954	0.0615942	0.0462725	0.04	0.0652174	0.0520548	0.0501672	0.0328947	0.041791	0.0734266	0.0742574
chrM.11234	0.0277778	0.05919	0.00657895	0.0246914	0.0137694	0.0320513	0.0314961	0.00420168	0.0218978	0.0229008	0.012987	0.0295359	0.0700935	0.013245	0.0542636	0.0078125	0.0224719	0.0263158	0.0115274	0.0106007	0.0308219	0.0182371	0.0411985	0.00952381
chrM.11252	0.0153846	0.00649351	0.00699301	0	0.00917431	0.00662252	0.00416667	0.0135747	0.00796813	0.0034642	0.00574713	0.0131004	0.00485437	0.00342466	0	0.00269542	0.00477327	0.004	0.0031746	0	0.00714286	0.00682594	0.0278884	0.00471698
chrM.11253	0.104615	0.111821	0.097561	0.0457516	0.0676417	0.107383	0.0912863	0.0825688	0.0763052	0.0726644	0.0625	0.116379	0.0628019	0.1	0.0164609	0.0808625	0.0702179	0.0742972	0.102236	0.0664207	0.0774648	0.0740741	0.112903	0.131455
chrM.11268	0.00955414	0.0175953	0	0	0.00176678	0.0202703	0.00826446	0	0.00404858	0.00958084	0.012	0.0042735	0.0110497	0.00318471	0.00772201	0	0.00729927	0.00628931	0.00664452	0.0114943	0.00657895	0.00671141	0.00421941	0.00934579
chrM.11273	0.0926518	0.047619	0.0576271	0.0314465	0.0414508	0.0884354	0.0414938	0.0452489	0.0438247	0.0326877	0.0362903	0.0600858	0.0552486	0.0595611	0.0830189	0.0645161	0.0311751	0.0414079	0.0792079	0.0223048	0.0564784	0.0231023	0.0893617	0.0550459
chrM.11281	0.0154799	0.00564972	0.00980392	0.0114943	0.0237718	0.0129032	0	0.0212766	0.0285714	0.0143713	0.0078125	0.0122449	0.0217391	0.027027	0.028169	0.0159574	0.0321101	0.01002	0.0473186	0.029304	0.0210843	0.0159744	0.0165975	0.0132159
chrM.11286	0.00931677	0.00859599	0.00630915	0.00578035	0.00623053	0.0131579	0.00416667	0.00413223	0.0247934	0.00718563	0.00198807	0.00793651	0.00549451	0.0231884	0.0167224	0.00533333	0.0139535	0.00809717	0.0276923	0.00724638	0.0146628	0.00621118	0.0163265	0.0130435
chrM.11313	0.00234192	0.010989	0.00512821	0.00966184	0.00887574	0	0.00701754	0.00301205	0.0035461	0.00849257	0.00518135	0.00597015	0.00854701	0.00229885	0.0136986	0	0.00649351	0.00589391	0.00746269	0.00879765	0.00680272	0.00260417	0.0183486	0
chrM.11320	0.00816327	0.008	0.00437637	0	0.0101156	0.00574713	0.00990099	0.00293255	0.00655738	0.00521376	0	0.00286533	0.0123457	0.00875274	0.00777202	0.00515464	0.00205761	0.00191205	0.00729927	0.00561798	0.00655022	0.00229358	0.0117647	0
chrM.11365	0.0511464	0.0366795	0.0701754	0.0364238	0.042838	0.0721649	0.0375	0.0916442	0.0487805	0.033033	0.0528771	0.0650407	0.0511811	0.0957447	0.0780142	0.0683891	0.0631365	0.0683012	0.0786517	0.0858586	0.0763209	0.0265655	0.0440771	0.052356
chrM.11405	0.00495868	0.00551471	0.0092081	0	0.0148448	0.00956938	0	0.010582	0.00828729	0.0116167	0.00753012	0.00527704	0.0037594	0.00421941	0.00680272	0.00571429	0.00401606	0.00868056	0.010661	0	0.00560748	0	0.00813008	0.00501253
chrM.11411	0.0209003	0.0254545	0.0110497	0.0185759	0.0184941	0.0366972	0.0122324	0.0260417	0.00540541	0.0172579	0.0179104	0.0252525	0.0183824	0.0108225	0.0275229	0.0125174	0.029703	0.0154639	0.0169851	0.0532995	0.032567	0.0234657	0.0310078	0.00961538
chrM.11425	0.0250836	0.00746269	0.0160321	0.00664452	0.022942	0.0186916	0.0126183	0.0165746	0.0310734	0.0239521	0.0253165	0.0157895	0	0.00954654	0.00759494	0.0206186	0.0124481	0.0104895	0.0204545	0.002849	0.00614754	0.00915751	0.0238727	0.0122249
chrM.11426	0.0254669	0.00756144	0.0162933	0.00668896	0.0230352	0.0186916	0.0126984	0.0168067	0.03125	0.0241206	0.0255183	0.0159574	0	0.00963855	0.0127877	0.0207407	0.0124481	0.0105263	0.0205479	0.00282486	0.00619835	0.00922509	0.0240642	0.0122549
chrM.11427	0.0736301	0.100952	0.073922	0.0875421	0.048913	0.0560748	0.107937	0.0752089	0.0339943	0.0502513	0.0569106	0.0909091	0.103321	0.0632603	0.0794872	0.0774963	0.0519751	0.068662	0.0691244	0.0340909	0.0810811	0.0939227	0.119241	0.0878049
chrM.11434	0.010101	0.0151229	0.00796813	0.0163399	0.00660502	0.0181818	0.015015	0.00531915	0.0192308	0.00890208	0.00793651	0.00773196	0.0218182	0.0210773	0.0248756	0.00729927	0.00998004	0.0117845	0.0202247	0.0084507	0.0121704	0.010989	0.00522193	0.0117925
chrM.11438	0.281356	0.177358	0.333996	0.172185	0.274769	0.204545	0.162162	0.316489	0.322314	0.264881	0.288431	0.271318	0.184783	0.289352	0.261307	0.332845	0.213573	0.294613	0.282511	0.00847458	0.20202	0.191882	0.195251	0.272941
chrM.11467	0.0593368	0.0654545	0.064695	0.0688525	0.0353659	0.0533333	0.084058	0.071066	0.0607735	0.049951	0.0481366	0.0591133	0.0581818	0.0321101	0.0765172	0.0651852	0.037702	0.0580848	0.0767591	0.0661376	0.0736196	0.0724907	0.0645995	0.0821256
chrM.11474	0.0100167	0.0018797	0.0135135	0.00687285	0.00706714	0.0131004	0.0117994	0.020202	0.0162602	0.0116167	0.0125589	0.015	0.0145455	0.00472813	0.0162162	0.0131965	0.00707965	0.0134529	0.0205339	0.0105541	0.00840336	0.00750469	0.00519481	0.040201
chrM.11477	0.0586466	0.0987868	0.0861759	0.0378549	0.0827068	0.09375	0.112532	0.0962441	0.0716049	0.056553	0.0558003	0.0929705	0.0632911	0.0873362	0.0772947	0.0671053	0.0900164	0.0701754	0.0734767	0.110276	0.0815534	0.0505051	0.0848624	0.0965517
chrM.11511	0.00355872	0.00828157	0.00470588	0	0.0045403	0	0.00276243	0.00276243	0.002849	0.00837696	0.00510204	0.00259067	0.00333333	0.00487805	0.00302115	0.00519031	0.00651466	0.00726744	0.00194175	0.0300752	0.00712589	0.00195312	0.00510204	0.00292398
chrM.11512	0.209765	0.242553	0.212411	0.185185	0.202733	0.271552	0.233146	0.219101	0.155172	0.176784	0.156522	0.327128	0.224832	0.299252	0.258675	0.244248	0.206557	0.206442	0.240705	0.356061	0.335766	0.218876	0.227979	0.257485
chrM.11521	0.10664	0.174935	0.113514	0.123853	0.0993865	0.144144	0.133127	0.105882	0.0696203	0.0940767	0.0862069	0.161644	0.138655	0.174026	0.165517	0.129344	0.114887	0.110592	0.123203	0.236979	0.234848	0.174014	0.106322	0.147239
chrM.11532	0.0120773	0.00711744	0.00641026	0	0.00433526	0.010582	0.00357143	0.00682594	0.00374532	0.0025974	0.0045045	0	0.00502513	0.00630915	0.00403226	0.0115741	0.00356506	0.00702988	0.00692841	0.0241287	0.0057971	0.00552486	0	0.00333333
chrM.11536	0.0588235	0.0547445	0.030581	0.0621469	0.0660112	0.0696517	0.0827586	0.042623	0.0509091	0.0610212	0.0438596	0.0552147	0.0707071	0.0545455	0.030888	0.0426439	0.0571429	0.0553633	0.0458716	0.0738786	0.0606061	0.0652742	0.06	0.071875
chrM.11539	0.00669643	0.0175439	0.0110497	0	0.00408719	0	0.0162338	0	0.0107143	0.00360144	0.0105263	0.00849858	0.00966184	0.00290698	0.00359712	0.00598802	0.00718133	0.00676819	0.0043956	0.015748	0.00518135	0.0150754	0.00308642	0.00593472
chrM.11540	0.0111359	0.0174825	0.019337	0.0160428	0.0122616	0	0.0260586	0	0.0143885	0.0060241	0.0146751	0.0113636	0.00966184	0.00872093	0.00716846	0.01002	0.00897666	0.00848896	0.00659341	0.015748	0.012987	0.0176322	0.00615385	0.00591716
chrM.11553	0.00181159	0.0116959	0	0	0.0094451	0.00401606	0.00852273	0.00274725	0.0123457	0.0107991	0.0095057	0.00724638	0.00403226	0.00759494	0.0204678	0.0153061	0.0102389	0.01849	0.0018797	0.00225734	0.0110132	0.00809717	0.00271739	0.00753769
chrM.11561	0.00819672	0.00526316	0.00392157	0	0.00328228	0.00353357	0.00257069	0.00259067	0.0115274	0.00604839	0.00704225	0.00674157	0.00743494	0.00700935	0.00265957	0.00621118	0.0131363	0.00711238	0.00694444	0.0124224	0.00203666	0.00527241	0.00255102	0.004662
chrM.11587	0.00435414	0.00225225	0	0.00593472	0.00923077	0.0031348	0.00238095	0.00938967	0.00797872	0.00372093	0.00311042	0.00582524	0	0.0100402	0.00894855	0.00138889	0.0157233	0.00510204	0.00314961	0.00347826	0	0.00453172	0.00860215	0.00201207
chrM.11595	0.00536193	0.00598802	0.00156986	0.0169014	0.00381679	0.00882353	0.00431965	0	0.00742574	0.00681431	0.0113475	0.00727273	0	0.00378788	0.012766	0	0.0135135	0.0121507	0.00436047	0.00988468	0.00529101	0.00683995	0.00787402	0.00564972
chrM.11605	0.0238994	0.0326296	0.0248902	0.0253165	0.0173358	0.0310734	0.0209205	0.0231092	0.0183066	0.0169355	0.015894	0.034904	0.0163043	0.0390071	0.0321932	0.0362047	0.0399429	0.0263761	0.0347222	0.030303	0.0364238	0.02875	0.0165138	0.0300353
chrM.11635	0.788551	0.719203	0.791938	0.73494	0.604061	0.744681	0.735967	0.776471	0.617647	0.666179	0.641119	0.743631	0.704188	0.752961	0.619224	0.769767	0.641791	0.579509	0.57754	0.820741	0.835098	0.75	0.277108	0.765494
chrM.11641	0	0.0018315	0	0	0.000855432	0	0.00211416	0	0.00207039	0.000744048	0.00122549	0	0	0	0.364979	0	0.00138122	0	0	0	0.00153846	0	0	0
chrM.11643	0.431765	0.367159	0.42228	0.426859	0.203767	0.429688	0.374207	0.454012	0.239175	0.279881	0.25641	0.405272	0.363158	0.416107	0.00842105	0.433806	0.280822	0.188172	0.293173	0.474627	0.482389	0.430425	0.351946	0.460884
chrM.11670	0.00847458	0.0018797	0.01287	0.00982801	0.00907591	0	0.00212314	0.00557621	0	0.0041841	0.00114025	0.00489396	0	0.00998336	0.00829876	0.0060024	0.0065189	0.00732218	0.0101266	0.00296736	0.00308166	0.00352941	0.00665557	0
chrM.11673	0.0673887	0.0486891	0.0473752	0.0493827	0.046798	0.0612245	0.0590717	0.0847145	0.0335968	0.0325936	0.037246	0.0649351	0.0605327	0.079602	0.0661157	0.0467626	0.0626632	0.0331263	0.0549313	0.05613	0.0539291	0.0434272	0.0390879	0.0670017
chrM.11680	0.00241255	0.00556586	0.00381679	0	0.0097166	0	0.0083682	0.00181159	0.00392157	0.0102669	0.00776915	0.00805153	0.00475059	0.00328947	0.00417537	0.00237812	0.0234375	0.0112821	0.00246914	0.00729927	0.00923077	0.00591716	0.0284281	0.0115132
chrM.11690	0.00828402	0.00368324	0.00889454	0.00985222	0.00952381	0.0227273	0	0.0034965	0.00761905	0.00537634	0.00538213	0.0171607	0.00700935	0.00967742	0.0241935	0.00816803	0.00500626	0.00497018	0.00962696	0.0194986	0.0105105	0.00352526	0.00324149	0.00322581
chrM.11721	0.0139211	0.0138648	0.0260546	0.0251889	0.00892193	0.0075	0.0187891	0.0381426	0.0106383	0.00839793	0.0133333	0.0325444	0.0158014	0.0446154	0.0168539	0.0296804	0.01125	0.0105062	0.0125285	0.0149864	0.0202312	0.00941176	0.0226904	0.030303
chrM.11749	0.0123762	0.0275081	0.0181113	0.0248619	0.0467359	0.0335052	0.0292398	0.0187394	0.0371681	0.0287206	0.0281553	0.0223547	0.0228311	0.022082	0.0151261	0.0132371	0.0499376	0.0363798	0.03233	0.0251748	0.0314843	0.0302648	0.0422535	0.0178862
chrM.11755	0.00496278	0.00807754	0.00772201	0.0161725	0.0160467	0.0211082	0.0172084	0.00837521	0.0069808	0.008519	0.00571973	0.00294551	0.00932401	0.0125	0.00651466	0.00701754	0.00858896	0.0119863	0.00875274	0.00832178	0.0104322	0.0138191	0.00927357	0.00807754
chrM.11798	0.0172414	0.00775194	0.0140598	0.0101695	0.0116487	0.0264151	0.00688073	0.0296128	0.00625	0.00904605	0.00800915	0.0221328	0.0162338	0.014	0.0109489	0.0102639	0.00742942	0.0136268	0.00289017	0.00519031	0.016129	0.00338409	0.0207547	0.00626305
chrM.11800	0	0	0	0	0	0	0	0	0	0.001657	0	0	0	0	0	0	0	0	0.314241	0	0	0	0	0
chrM.11802	0.00631912	0.00192308	0.00877193	0	0.00180668	0.00390625	0.00452489	0.0155902	0	0.00244898	0.00568182	0.0143149	0	0.0177866	0.00719424	0.00872093	0.00297619	0.00208551	0.00457317	0.00172117	0.00392157	0.00345423	0.0115385	0.01417
chrM.11805	0.00630915	0.0154143	0.00529101	0.0103093	0.00638104	0.00796813	0.0113122	0.00441501	0.0146138	0.00980392	0.00570776	0.00829876	0.0126582	0.0118577	0.00359066	0.00580552	0.00443131	0.0114943	0.0135135	0.00519031	0.00776699	0.00522648	0.0135922	0.0040404
chrM.11815	0.00485437	0.0103093	0.00729927	0.0141844	0.0124283	0.00444444	0.0165485	0.0113379	0.0236052	0.0111206	0.0107399	0.012931	0.0160256	0.0127119	0.00728597	0.00447761	0.00766871	0.00884956	0.00457317	0.00539568	0.00967118	0.0125448	0.0208333	0.00614754
chrM.11821	0.0103093	0.0238095	0.0255906	0.0217391	0.0256674	0.0146341	0.0401003	0.0215311	0.0285088	0.0162308	0.0215736	0.0235849	0.0273973	0.00917431	0.0170132	0.0128205	0.0210356	0.0248815	0.0271565	0.0210728	0.01875	0.0191205	0.0512249	0.0174292
chrM.11827	0.115789	0.077951	0.10338	0.111913	0.103337	0.135678	0.114504	0.128954	0.119639	0.107045	0.0825688	0.143192	0.114187	0.088993	0.133721	0.094703	0.0784983	0.0877627	0.168874	0.0714286	0.0976139	0.0968992	0.158879	0.111111
chrM.11838	0.0126582	0.0135747	0.0183299	0.013986	0.00677966	0.011236	0.0153061	0.0100756	0.016092	0.0114177	0.00672043	0.00973236	0.0100334	0.00717703	0.015625	0.012966	0.0070922	0.00792602	0.0121317	0.016	0.00900901	0.0116054	0.0364964	0.0140187
chrM.11847	0.0164835	0.0357143	0.053719	0.0248227	0.0359212	0.0361446	0.0494792	0.0311688	0.0306604	0.0133206	0.027248	0.035	0.0234899	0.0244499	0.0383065	0.0211382	0.0288288	0.0290456	0.0235081	0.0264766	0.0341686	0.0252427	0.054321	0.0306604
chrM.11867	0.0930693	0.118881	0.111828	0.113475	0.0904523	0.171975	0.136111	0.0467033	0.0941476	0.0906375	0.0928882	0.111421	0.125	0.0734908	0.105832	0.0698835	0.0662879	0.0666667	0.111111	0.101871	0.111639	0.10251	0.153034	0.103118
chrM.11868	0.00590551	0.00697674	0.0042735	0.00711744	0.00625782	0.025974	0.0194444	0.00546448	0.00505051	0.00597015	0.00863309	0.0138504	0.0215054	0.00263158	0.0152174	0	0.00567108	0	0.0194932	0.0207469	0.0165094	0.00838574	0.0104987	0.00480769
chrM.11887	0.00776699	0.0175879	0.00669643	0.0110701	0.00493218	0.0133333	0.00864553	0.00589971	0.00518135	0.00414938	0.00301659	0.0175953	0.00371747	0.00554017	0.0159091	0.00848896	0.00747664	0.00455927	0.0149573	0.00856531	0.00985222	0.00877193	0.0167598	0.0125628
chrM.11892	0.00401606	0.00765306	0.00455581	0.0037594	0.00753769	0.0134228	0	0.00911854	0.0027248	0.00425985	0.00462963	0.00903614	0	0.00280112	0.00915332	0.0017452	0.00747664	0.00306279	0.0110132	0	0.00744417	0.00445434	0.0143266	0.00779221
chrM.11908	0.0021097	0.00263158	0.0119332	0.004	0.00530504	0	0.00600601	0.00952381	0.0114286	0.00337458	0.0163934	0.00996678	0	0.00593472	0.00483092	0.00724638	0.0113208	0.00319489	0.0116009	0.0116009	0.015544	0.00456621	0.00882353	0.00542005
chrM.11915	0	0.0184697	0.00487805	0.00823045	0.0080429	0	0.00306748	0.0128205	0.0114943	0.0226757	0.0163666	0.0133333	0	0.0060241	0	0.00739372	0.0133333	0.00974026	0.0356295	0.0113895	0	0.00229358	0.00297619	0
chrM.11926	0.105932	0.0185185	0.0102564	0.00858369	0.0159574	0.124088	0.0308642	0.00325733	0.00294985	0.00577367	0.010327	0.0265781	0.0487805	0.0188088	0.0968523	0.019305	0.0114286	0.00978793	0.019656	0.0257009	0.112532	0.00696056	0.0202899	0.142473
chrM.11943	0	0.0327869	0.0244565	0.0135135	0.0217096	0.00769231	0.0157233	0.00331126	0	0	0.024735	0.0319149	0	0.0343643	0.0501253	0.0310559	0.032381	0.0220339	0	0.0264423	0.00265957	0.00963855	0.0306407	0.00840336
chrM.11948	0.00877193	0.00529101	0.0160428	0.00454545	0.00953678	0.0222222	0.003125	0.00653595	0.00931677	0.00846433	0.0124555	0.0280702	0.0121951	0.0171233	0.0132626	0.0162933	0.0190476	0.0119048	0.0333333	0.0190476	0.0105541	0.00717703	0.0166205	0.013624
chrM.11954	0.00232019	0.00546448	0.00277778	0	0.00416667	0.015748	0	0.020339	0	0.00501882	0.00925926	0	0.00819672	0.010453	0.0252809	0.00211416	0.00193798	0.0121951	0.00840336	0.00733496	0.00817439	0	0.00544959	0.0056338
chrM.11963	0.0461165	0.011396	0.0316092	0.00970874	0.0378151	0	0.0427632	0.0508475	0.0397351	0.0389105	0.0153551	0.0416667	0.048583	0.0355872	0.0634441	0.0221729	0.0217391	0.0276243	0.0412979	0.0263789	0.0429799	0.0308483	0.0482574	0.018018
chrM.11970	0.00763359	0.0147929	0.0213415	0.0146341	0.00852273	0.00869565	0.0306122	0	0.0035461	0.00777202	0.00591716	0.0142349	0.0206612	0.00364964	0.0128617	0.00729927	0	0.0113208	0.00914634	0.00234192	0.0272727	0.00515464	0.0106952	0.0152905
chrM.11979	0.0159574	0.0396341	0.0188679	0.0288462	0.0219479	0	0.0440678	0.0177936	0.0175439	0.0189394	0.0174081	0.00714286	0.0421941	0.0286738	0.0384615	0.0097561	0.0168224	0.0204082	0.0271903	0.0155211	0.0126183	0.0291971	0.0275689	0.0263158
chrM.11984	0.00550964	0.00303951	0.00621118	0	0.0109439	0	0.00332226	0.00699301	0.00347222	0.00746269	0.00379507	0.00692042	0	0.0141343	0.00350877	0.0144578	0.0163934	0.0036036	0.0201729	0.0217865	0.00326797	0	0.00995025	0.00333333
chrM.11990	0.0744986	0.0588235	0.0416667	0.0588235	0.0506156	0.0782609	0.047138	0.0282686	0.047619	0.0362954	0.0551331	0.0204778	0.0794979	0.0390071	0.0690909	0.0268949	0.0412186	0.0454545	0.0505618	0.0221774	0.0993377	0.0375587	0.0682927	0.090301
chrM.11998	0.01	0.00547945	0.00298507	0.00961538	0.00400534	0	0.00983607	0.00325733	0	0.00474496	0.00519031	0	0.0243902	0.0165017	0.00940439	0.00454545	0.00338983	0.00364299	0.00552486	0.00881834	0.00299401	0.00235294	0.02	0.00619195
chrM.12006	0.1125	0.0875332	0.0706215	0.0737327	0.0961792	0.110236	0.086262	0.0791139	0.0940439	0.087108	0.0543294	0.0698413	0.159836	0.109635	0.1	0.0923423	0.0826446	0.097786	0.120219	0.0726351	0.105422	0.109005	0.0877944	0.112211
chrM.12018	0.00236407	0.00522193	0	0.00925926	0.00876095	0.00763359	0.00634921	0.00316456	0.00316456	0.0034965	0.00326264	0	0.00406504	0.00655738	0.00779221	0.00222717	0.0121951	0.0110906	0.00810811	0.00466563	0	0.00477327	0.0141414	0
chrM.12029	0.0141414	0.00511509	0	0.00431034	0.00441014	0.00568182	0.00895522	0.00566572	0.00613497	0.00218341	0.00150602	0	0.0151515	0.00306748	0.00902935	0.00208333	0.00291121	0.0052356	0.00247525	0.00289436	0.00973236	0.0087146	0.00535714	0.00914634
chrM.12037	0.017452	0.020979	0.00696056	0.00819672	0.0197044	0.0401786	0.00515464	0.00248139	0.0180723	0.00314795	0.0118694	0.00536193	0.0198675	0.00268817	0.0141129	0.0060241	0.00964187	0.00970874	0.0189076	0.00796813	0.0169492	0.0157171	0.015748	0.0132626
chrM.12057	0.0262431	0.0195035	0.00948767	0.00638978	0.0292599	0.0251572	0.0100806	0.0115607	0.0212766	0.0214477	0.0114068	0.0144033	0.0188679	0.0139165	0.0195759	0.0155172	0.0255754	0.0325779	0.0199667	0.0135747	0.0178862	0.0215232	0.0206718	0.0121212
chrM.12071	0.00731707	0.0078125	0.00312012	0	0.00398089	0.00271003	0.00352734	0.00169779	0.00485437	0.00239425	0.00239521	0.00364299	0.00485437	0.00557621	0.00887574	0.00433526	0.00363196	0.0130548	0.00881057	0.00541712	0.00564175	0.00687758	0.00593824	0.00358423
chrM.12079	0.0114025	0.0146628	0.010101	0.00738916	0.0080292	0.00246305	0.00811688	0.0172684	0.0113379	0.00529501	0.00111607	0.00495868	0.01566	0.00167504	0.00542005	0.00522193	0.00337458	0.00806452	0.00529101	0.00722394	0.00921053	0.0182704	0.0135747	0.0031746
chrM.12084	0.346801	0.251437	0.29303	0.263285	0.258922	0.390995	0.226929	0.302671	0.287281	0.284989	0.275641	0.248811	0.236052	0.313505	0.35611	0.242158	0.28355	0.232162	0.310552	0.363273	0.350633	0.249423	0.143948	0.286744
chrM.12088	0.0293427	0.0136571	0.0135952	0.0208877	0.0415035	0.0287081	0.0200308	0.0121212	0.025641	0.0250379	0.0259301	0.0198675	0.0136364	0.0186441	0.0351906	0.0133511	0.0268293	0.0279018	0.0164319	0.0201794	0.0413333	0.0120627	0.0617647	0.0114123
chrM.12089	0.0294118	0.0136571	0.0135952	0.0207792	0.0415361	0.0286396	0.0199693	0.0121212	0.0257009	0.0256992	0.0259301	0.019802	0.0136364	0.0185811	0.0351906	0.0133156	0.0268293	0.0278087	0.0164512	0.0202247	0.0414439	0.0120482	0.0612245	0.0114123
chrM.12097	0.00440529	0.00564175	0.00413223	0.00728155	0.0110947	0.00642398	0.01	0.00285714	0.0141988	0.00626305	0.00736842	0.00909091	0.00865801	0.0137825	0.00817439	0.00995025	0.0106007	0.00936524	0.00879121	0.0117773	0.00747198	0.00926999	0.00271003	0.00387097
chrM.12102	0.0144284	0.0125174	0.00527704	0.0121359	0.00914634	0.0274262	0.00894188	0.00907716	0.00604839	0.0154278	0.00747863	0.00298063	0.0172786	0.0015625	0.0112518	0.00922722	0.0140845	0.00923077	0.00441989	0.00840336	0.00868486	0.0180288	0.0171278	0.00392157
chrM.12107	0.0227048	0.021601	0.0137773	0.0177384	0.0354302	0.0191939	0.0207469	0.0208623	0.0236794	0.0232408	0.0273973	0.0182529	0.0114504	0.0155807	0.0187266	0.0186916	0.0503686	0.0231437	0.0246914	0.0295791	0.0205479	0.0278075	0.00855746	0.0216867
chrM.12108	0.0155491	0.0229299	0.00800915	0.0173536	0.00795948	0.00952381	0.00958904	0.00961538	0.0108499	0.00833333	0.00876339	0.00772201	0.032381	0.0126227	0.0124069	0.0102041	0.0111386	0.00961538	0.00407332	0.0226501	0.0145577	0.0278373	0.00849515	0.0107656
chrM.12109	0.0496838	0.0572473	0.0312826	0.0976096	0.0325548	0.0522523	0.055409	0.0284238	0.0413793	0.0282209	0.0356473	0.0239808	0.0815217	0.0293725	0.0377358	0.0290534	0.0354523	0.0308411	0.0266798	0.0530303	0.0488069	0.0838446	0.0520095	0.0291036
chrM.12128	0.0222222	0.0548523	0.0101563	0.0274964	0.0177398	0.0223285	0.0342466	0.0179574	0.0130814	0.0118863	0.0137763	0.0152284	0.0535168	0.0257271	0.0310621	0.0200861	0.0117647	0.019884	0.0230375	0.0282101	0.0321058	0.0408618	0.0334029	0.0131579
chrM.12140	0.00649351	0.0010101	0.00782918	0.00510856	0.00647668	0.0123839	0.00647249	0.00423729	0.00401606	0.00197922	0.00545171	0.00383877	0.00858369	0.00316122	0.0094697	0.00259403	0.00694444	0.00640512	0.0102524	0.00666032	0.0122485	0.00813008	0.00901804	0.00389105
chrM.12155	0.034632	0.0297791	0.015457	0.0316159	0.0236271	0.0488889	0.0296221	0.0254065	0.0306905	0.0242395	0.0154867	0.0267775	0.0286494	0.030969	0.0475755	0.0201342	0.0269663	0.0197472	0.0444444	0.0499537	0.0380068	0.03137	0.0324484	0.0245747
chrM.12194	0.0112626	0.011396	0.0110605	0.00904977	0.00622278	0.00890208	0.0150602	0.00603015	0.00743494	0.00467727	0.00506512	0.00819672	0.012016	0.00980392	0.0107817	0.00922722	0.00438596	0.00313725	0.00759301	0.0128088	0.0126263	0.0115361	0.00892857	0.00862069
chrM.12201	0.00951814	0.00865385	0.00324886	0.0180587	0.00745805	0.00597907	0.0140562	0.00401606	0.00369914	0.00611477	0.00793651	0.00458295	0.0106383	0.00295276	0.00628366	0.00402068	0.00879121	0.00313234	0.00534759	0.00648749	0.00508044	0.0146969	0.007	0.00482625
chrM.12210	0.0175864	0.0335968	0.0158103	0.0204778	0.031506	0.030303	0.0274949	0.0254582	0.0226415	0.0209824	0.0198092	0.0221811	0.0254692	0.020854	0.0272975	0.0139942	0.03	0.026149	0.0321839	0.0295238	0.0225303	0.0160296	0.0223805	0.0314651
chrM.12237	0.0215969	0.0634755	0.0227758	0.0425532	0.039031	0.0296053	0.0576087	0.0220994	0	0	0.0216693	0.0158573	0.0587413	0.0212766	0.0338645	0.017284	0.0410628	0.0434412	0.0442035	0.0351812	0.0330882	0.0416938	0.0440387	0.0192926
chrM.12259	0.0148515	0.0393258	0.0167683	0.0136307	0.00724113	0.0127273	0.0360465	0.0209102	0.0126227	0.0187768	0.0128755	0.0131579	0.0408472	0.0164512	0.0133779	0.0132363	0.00930851	0.0220183	0.0193192	0.0114943	0.0119284	0.029799	0.04	0.0158924
chrM.12268	0.111675	0.150235	0.155927	0.0835443	0.0734421	0.0986965	0.16368	0.165173	0.0710145	0.0824053	0.0615522	0.170901	0.132193	0.145278	0.110227	0.151123	0.107483	0.106542	0.1434	0.122912	0.1222	0.139268	0.166074	0.196226
chrM.12271	0.00672143	0.0180505	0.0057947	0.0104575	0.00527506	0.00189394	0.0147601	0.00526316	0.0103858	0.00791855	0.00732601	0.0142687	0.0157233	0.0173267	0.0116144	0.00833333	0.00693481	0.0133715	0.0116392	0.0205811	0.0061792	0.0105501	0.0180941	0.0153846
chrM.12272	0.00973783	0.0193004	0.00995851	0.0131406	0.00980392	0.00948767	0.0172202	0.00923483	0.0118519	0.0118711	0.0119376	0.0213777	0.0173228	0.0260223	0.0128056	0.0166667	0.015299	0.0162524	0.0164888	0.0243605	0.0124352	0.0120846	0.0230024	0.0205128
chrM.12302	0.0119048	0.0131965	0.0211055	0.013913	0.0110294	0.0134831	0.0104948	0.0191388	0.0163636	0.00964392	0.0171233	0.0143678	0.011215	0.00864553	0.0174165	0.0248288	0.0102916	0.0197905	0.0137615	0.0101449	0.0104712	0.0190572	0.0145349	0.0120301
chrM.12305	0.0241313	0.0120482	0.0168599	0.0225989	0.0178404	0.0276498	0.0188976	0.012945	0.0131579	0.00996933	0.0104408	0.0162963	0.0192308	0.0247453	0.0271493	0.0238938	0.0193662	0.0107015	0.0240096	0.0196672	0.0419486	0.0169851	0.0181543	0.0186047
chrM.12306	0.0602527	0.0286145	0.031746	0.0527307	0.0357143	0.0577367	0.0493631	0.0374593	0.0263158	0.0253456	0.0278422	0.0356612	0.0503876	0.0452555	0.0681818	0.0365419	0.0442478	0.0309524	0.0517449	0.0627871	0.0785908	0.0501066	0.0533537	0.0328125
chrM.12307	0.0135922	0.0075643	0.0053135	0.00378788	0.00566038	0.0115741	0.00636943	0.00326797	0.00564972	0.00539291	0.00232558	0.00446429	0.00776699	0.0117302	0.0166667	0.0116071	0.0071048	0.0083632	0.0133011	0.0107362	0.0257802	0.00321543	0.00459418	0.00470958
chrM.12310	0.0113285	0.0172712	0.0091954	0.0167364	0.00292683	0.00959233	0.0180505	0.0104348	0	0.00403877	0.00119617	0.0128411	0.0149254	0.0125392	0.0112179	0.0174588	0.00931099	0.00752823	0.00772201	0.0146819	0.00859599	0.0157959	0.010327	0.00675676
chrM.12311	0.0238589	0.0401396	0.0322209	0.0356394	0.0136986	0.0192308	0.0492701	0.0262697	0.0120482	0.0122951	0.00849515	0.0372771	0.038961	0.0394322	0.0309951	0.0559372	0.0185874	0.0202276	0.0206986	0.029703	0.0231884	0.0479115	0.0450607	0.0475382
chrM.12330	0.0233918	0.0235988	0.00950119	0.0282258	0.0182529	0.0364964	0.0381232	0.0327869	0.00649351	0.00917431	0.0139442	0.0179949	0.0307167	0.0289855	0.0552632	0.0325901	0.0209424	0.0146252	0.043659	0.0231362	0.0511111	0.0273632	0.0291005	0.0327869
chrM.12362	0	0.00735294	0	0.0240964	0.00268097	0.010989	0	0.00862069	0.00769231	0.0217391	0.0228311	0	0.00840336	0	0	0.0155039	0.00598802	0.00456621	0.00588235	0.0147059	0	0.00680272	0	0.015625
chrM.12385	0.0727273	0.0405405	0.0684932	0.0172414	0.0772727	0.0877193	0.0777778	0.0441176	0.0588235	0.0612245	0.0569106	0.0428571	0.025974	0.0136986	0.0483871	0.0215827	0.0697674	0.0827068	0.0352941	0	0.0357143	0.047619	0.0821918	0.038961
chrM.12409	0.075	0.123288	0.104762	0.106061	0.0988593	0.109375	0.112245	0.104478	0.0285714	0.0869565	0.107383	0.0470588	0.1125	0.168675	0.106061	0.0714286	0.130435	0.0931677	0.0909091	0.101124	0.0909091	0.045045	0.0864198	0.142857
chrM.12416	0.00806452	0	0.00793651	0	0.0145455	0.0140845	0	0	0.00884956	0	0.00584795	0	0.011236	0.00925926	0.0123457	0	0	0.0169492	0.00775194	0.00900901	0.00826446	0	0.011236	0
chrM.12417	0.00763359	0	0.00787402	0	0.0137457	0.0136986	0	0	0.0175439	0	0.00549451	0	0.0108696	0.00847458	0.0121951	0.00552486	0	0.016129	0.00746269	0.00847458	0	0	0.0103093	0.00769231
chrM.12418	0.195489	0.21	0.0992366	0.197368	0.180328	0.216216	0.271186	0.0769231	0.181818	0.207668	0.188482	0.101852	0.255102	0.103175	0.134831	0.137363	0.12	0.219895	0.163121	0.132231	0.161538	0.255814	0.113208	0.104478
chrM.12419	0.0147059	0.0277778	0	0.0394737	0.0334347	0.0128205	0.0409836	0.0104167	0	0.0309598	0.0408163	0.0169492	0.0490196	0	0.0107527	0.00518135	0.0210526	0.039604	0.0410959	0.0078125	0.0223881	0.037037	0.0344828	0.00735294
chrM.12420	0.0070922	0	0	0	0.0117994	0	0.024	0.010101	0	0.00593472	0.00985222	0.00833333	0.0190476	0	0.0102041	0.00515464	0.00520833	0.0191388	0.00666667	0	0.00729927	0	0	0
chrM.12432	0.0368098	0.0909091	0.0179641	0.160494	0.0451128	0.0106383	0.134228	0.0265487	0.0197368	0.0310263	0.00790514	0.0140845	0.113043	0.0294118	0.0526316	0.0180995	0.025	0.0498084	0.0511364	0.0479042	0.0306748	0.126667	0.0769231	0.0301205
chrM.12444	0.0301508	0.0295858	0.0260417	0.0348837	0.0376106	0.027027	0.0350877	0.0148148	0.0165746	0.0180361	0.025641	0.0180723	0.0672269	0.0147783	0.0155039	0.008	0.0343643	0.0529595	0.0351759	0.00970874	0.0163043	0.0598802	0.0606061	0.0162162
chrM.12452	0.0271493	0.0106952	0.0147783	0	0.0208333	0.0521739	0.0111732	0.0136986	0.00518135	0.00919118	0.0121581	0.00561798	0.016129	0.00456621	0	0.0187266	0.00949367	0.0204678	0.0143541	0.00892857	0.0103627	0.0166667	0	0.00505051
chrM.12466	0.00775194	0.0135747	0.00425532	0	0.0245614	0.0367647	0.00490196	0.00564972	0.00917431	0.0106222	0.0131579	0.0183486	0	0.00826446	0.00621118	0.00657895	0.015625	0.0129199	0.0123967	0.0264151	0.0131004	0.0190476	0.0135747	0.0133929
chrM.12483	0.0157233	0.0322581	0.0105263	0.041958	0.0144092	0.0137931	0.0375	0.00473934	0.0300752	0.0146163	0.0169133	0.0195312	0.0397727	0.0174825	0.0163043	0.0174419	0.0173536	0.0230126	0.0141844	0.0196721	0.0212766	0.0189394	0.0229885	0.003861
chrM.12512	0.0143737	0.0191693	0.0021645	0.00847458	0.0134159	0.0216216	0.00621118	0.00343643	0.0123839	0.00181653	0.00474684	0.0026178	0.0231481	0	0.0165975	0.00456621	0.00180505	0.00831947	0.0191257	0.0101781	0.0181818	0.0115473	0.00286533	0
chrM.12518	0.00397614	0.00623053	0	0.00809717	0.0141988	0.021164	0.0030581	0.00671141	0.0123077	0.00524017	0.00773994	0.00503778	0.0183486	0.0112045	0	0.00675676	0.0088968	0.00327869	0.0135501	0.00765306	0.0101523	0.0044843	0.0056338	0.00284091
chrM.12542	0.0276243	0.0104167	0.0546139	0.025641	0.0209663	0.027027	0.0372493	0.0745342	0.0246575	0.0167811	0.0269122	0.0555556	0.0128755	0.0684597	0.0519031	0.0504032	0.0141287	0.0174672	0.0420792	0.0531401	0.0433735	0.013834	0.0195599	0.0586735
chrM.12546	0.0037594	0.00515464	0	0.00320513	0.00803571	0.0224215	0.00295858	0.00955414	0	0.00151286	0.00826446	0.0025	0	0.00704225	0.00675676	0.00207039	0.00154799	0.011396	0.0124688	0.00238095	0.00238095	0.00389105	0.00737101	0.0104439
chrM.12548	0.0144928	0.00729927	0.0125673	0.00920245	0.00599829	0.00429185	0.0058309	0.0186335	0	0.00220264	0.00262123	0.00490196	0.00813008	0.0175055	0.00949367	0.0141988	0.00587372	0.00273598	0.0119904	0.0180995	0.011236	0.0133588	0.00479616	0.02267
chrM.12551	0.00874126	0.00688073	0.0087108	0.011976	0.0191507	0.0164609	0.00869565	0.00298507	0.0121951	0.00426743	0.00761421	0.0167464	0.019685	0.0104384	0.0118343	0.00984252	0.00566572	0.00660502	0.0181818	0.0155902	0.0150862	0.00558659	0.016129	0.0121359
chrM.12570	0.0120664	0.0325048	0.0212121	0.0184697	0.0186113	0.0274914	0.037234	0.0578947	0.0121457	0.00499064	0.00540541	0.0221328	0.0174216	0.0438596	0.0580046	0.00869565	0.00750939	0.0112867	0.0206767	0.0289017	0.0255009	0.0133556	0.0251938	0.0143443
chrM.12577	0.002849	0.00180505	0.00436047	0.00757576	0.0069541	0.00316456	0.0102302	0.00512821	0.00968992	0.00296384	0.0020429	0	0.010101	0.00654664	0.00645161	0.00164204	0.0108827	0.0108342	0.0104712	0.00723327	0.00668896	0.00470219	0.00728597	0.00393701
chrM.12606	0.107505	0.0923077	0.0637838	0.0704501	0.0944742	0.048951	0	0.0637899	0.112378	0.123996	0.0930233	0.0622287	0.0775401	0.0676393	0.0668693	0.0644068	0.114807	0.0842491	0.0707851	0.0844875	0.0861423	0.0799523	0.0746055	0.0892308
chrM.12623	0.00824176	0.00776197	0.0059761	0.00909091	0.0209597	0.012931	0	0.0385906	0.0255255	0.0125422	0.0121655	0.0132275	0.00484262	0.0166074	0.0206044	0.0142712	0.020202	0.0181504	0.0102506	0.00907912	0.00923788	0.00433369	0.00933333	0.0126761
chrM.12629	0.423218	0.349614	0.347483	0.302703	0.430055	0.477707	0.00914077	0.392917	0.42515	0.362759	0.419952	0.4	0.384248	0.435958	0.361186	0.420732	0.394949	0.462532	0.450673	0.403871	0.397727	0.337247	0.403974	0.405899
chrM.12641	0.00927487	0.00476758	0.00744186	0	0.00557527	0.0177165	0.00171233	0.0139752	0.00574713	0.00510678	0.00538876	0.00965018	0.00655022	0.0184984	0.00990099	0.010223	0.0056444	0.00570033	0.0131048	0.00859951	0.00632911	0.0049554	0.00992556	0.0078125
chrM.12660	0.0316027	0.0415301	0.0241667	0.0271565	0.0396226	0.0232975	0.0236967	0.02849	0.017663	0.0203901	0.0167151	0.0228758	0.0292969	0.0196657	0.0322581	0.0105949	0.039929	0.0364742	0.0295652	0.0352811	0.0346487	0.0254314	0.0404494	0.0206422
chrM.12672	0.0188416	0.0185567	0.00621601	0.00925926	0.0143691	0.0251678	0.0219298	0.00125471	0.0104302	0.00684638	0.0141443	0.0119522	0.0129151	0.00998185	0.0155491	0.00445104	0.017301	0.018759	0.017282	0.0196281	0.0151786	0.0146048	0.0299587	0.00731452
chrM.12688	0.00516129	0.0117647	0.00582666	0.00151515	0.0078534	0.00620155	0.0027248	0	0.0037831	0.00340716	0.00408163	0.0139535	0.00343053	0.00343053	0.0100182	0.00477164	0.0137575	0.00692521	0.00493653	0.00494071	0.00736498	0.00741962	0.00494071	0.00569801
chrM.12691	0.0032175	0.00965251	0.0021645	0.00597015	0.0133794	0.00152905	0.00953678	0.00111732	0.0111248	0.0076661	0.006004	0.00740056	0.00345423	0.00591216	0.0180018	0.00333111	0.0188518	0.017894	0.0111111	0.00772947	0.00646204	0.00807103	0.0128079	0.00282486
chrM.12705	0.0816203	0.0711645	0.042343	0.0509461	0.0885372	0.0737589	0.0594315	0.0919662	0.0719424	0.053008	0.0634402	0.0739774	0.0532258	0.0538336	0.0627148	0.0449438	0.087959	0.100135	0.107804	0.0705775	0.0780781	0.0491143	0.0613615	0.0626102
chrM.12713	0.00228702	0.00700525	0.00402145	0.00696379	0.0125576	0.00797872	0.0144578	0.00201816	0.00924855	0.0115416	0.00894569	0.00668896	0.00597907	0.00784314	0.000829187	0.00293427	0.0108969	0.010596	0.00253004	0.00976043	0.00574713	0.00596125	0.00470367	0.00421585
chrM.12723	0.00274123	0.0255319	0.0219355	0.0161507	0.0319462	0.00128535	0.016129	0.0117073	0.00906002	0.0267206	0.025933	0.0252033	0.00286123	0.0298851	0.0896552	0.0117318	0.0380711	0.0306667	0.0242086	0.0166667	0.00352361	0.0143781	0.0222428	0.00330033
chrM.12744	0.0105652	0.0024077	0.00786925	0	0.000432713	0.0189873	0.00332226	0.00764088	0.00332594	0.000407166	0	0.00472813	0.0042735	0.00525131	0.00582363	0.00532765	0.0025729	0	0.0122549	0.0121951	0.0136426	0.00202293	0.00455373	0.00976404
chrM.12757	0.00472193	0.00159617	0.00544794	0	0.00478469	0.00385604	0.00322581	0.00843486	0.00453001	0.00696721	0.00504732	0.00768049	0.00426136	0.0119403	0.00576606	0.00780437	0.0104348	0.00475543	0.00545455	0.00693241	0.00671141	0.00396825	0.00445236	0.00898693
chrM.12771	0.0831099	0.0749186	0.0838509	0.065703	0.0818946	0.119303	0.0851293	0.0784314	0.0633484	0.078694	0.0711024	0.0910518	0.0548523	0.0964778	0.107744	0.062988	0.0950266	0.0801919	0.110227	0.123894	0.127867	0.0593333	0.0881818	0.0903716
chrM.12782	0.0188568	0.016565	0.03002	0.0122283	0.0255682	0.0282738	0.0215176	0.022335	0.0121803	0.0176791	0.0160952	0.0352054	0.0117302	0.0434783	0.0453704	0.0174008	0.0216369	0.0238784	0.0345763	0.0323213	0.0358535	0.00907188	0.0169972	0.0344515
chrM.12815	0.258517	0.0037843	0.304281	0.227692	0.196939	0.267887	0.16299	0.0021254	0.19973	0.203415	0.220219	0.262727	0.143082	0.279385	0.257406	0.274286	0.194672	0.179589	0.255443	0.244831	0.331058	0.191108	0.00506073	0.286974
chrM.12877	0.00330579	0.34375	0.00103734	0.00186567	0.00130378	0.00210084	0	0.00120192	0	0.0023488	0.00093633	0.0011325	0	0.00237812	0	0	0.00235018	0	0.00179211	0.00127714	0.00211193	0	0.001221	0
chrM.12879	0.0118946	0.0532178	0.012848	0.0189753	0.0198807	0.0212766	0.0239437	0.00612745	0.0100503	0.00884956	0.0161751	0.0150463	0.0232108	0.00852619	0.029563	0.0129199	0.0107015	0.00928505	0.0253853	0.00906736	0.0234292	0.00678295	0.0210136	0.0138714
chrM.12892	0.00282486	0.0184941	0.00620347	0.00211864	0.0112518	0.018018	0.00598802	0.0101523	0	0.00446713	0.00415369	0.0116883	0.00414938	0.013587	0.0154278	0.00589391	0.00490798	0.00500501	0.00716479	0.0111266	0.0128655	0	0.00938338	0.0210379
chrM.12948	0.0037037	0.00381679	0.00996678	0.00255102	0.00539084	0.00539084	0.00590551	0.00847458	0.00728155	0.00160128	0.00417246	0.00176056	0.00815217	0.0132576	0.00668896	0.00329489	0.00826446	0.00510204	0.0080429	0.00888889	0.00712251	0.00154321	0.00506757	0.00899281
chrM.12962	0.0123967	0.0044843	0.0221811	0.00493827	0.00574713	0.0181269	0.0147368	0.00598802	0	0.00485437	0	0.00900901	0	0.00438596	0.00549451	0.0036036	0.00430416	0.00262123	0.00585652	0.00620155	0.00480769	0.0110759	0	0.0165289
chrM.12968	0.17036	0.132251	0.117647	0.0938272	0.113524	0.187311	0.16	0.204868	0.0699301	0.0614618	0.0671642	0.0545455	0.165266	0.184382	0.206581	0.0785047	0.0861314	0.111258	0.230312	0.163328	0.190789	0.136218	0.170139	0.162047
chrM.12979	0.0458453	0.0482759	0.0454545	0.027027	0.0670671	0.0754717	0.0383795	0.0611814	0.0214286	0.0336134	0.0334855	0.0729412	0.0461957	0.0615385	0.0491803	0.0338983	0.0449275	0.039031	0.0778626	0.0424528	0.0610561	0.0385852	0.0509666	0.0551876
chrM.12991	0.00998573	0.0043956	0.0126812	0.00254453	0.00826446	0.00632911	0.00894855	0.0110132	0.00977995	0.00258844	0.0060423	0.00241546	0.0056338	0.0134529	0.00927644	0.0115385	0.00867052	0.00551724	0.00934579	0.0128617	0.00803859	0.00655738	0.00371058	0.0138568
chrM.13000	0.00141443	0.0151515	0.00531915	0.0102564	0.0212089	0.0126183	0.0114416	0.00669643	0.00992556	0.00694444	0.00940439	0.00941176	0.0260116	0.0132159	0.00736648	0.0095057	0.00869565	0.00987306	0.00934579	0.00480769	0.0164474	0.0100334	0.0093985	0.00444444
chrM.13003	0.0357654	0.0111359	0.0201097	0.0234375	0.0458515	0.0289389	0.0331754	0.0387244	0.0153453	0.00862813	0.028754	0.0269608	0.0235294	0.0228311	0.0317164	0.0175097	0.0339734	0.0305233	0.0376432	0.0230263	0.035473	0.017094	0.0288462	0.0458716
chrM.13010	0.0506706	0.0200445	0.0162749	0.0322581	0.0294451	0.023569	0.0227273	0.0308789	0.0204604	0.0310345	0.0381558	0.0298507	0.0214067	0.0190931	0.0413386	0.0294695	0.0241327	0.0365297	0.0421053	0.0474576	0.032872	0.0367133	0.0239044	0.0117096
chrM.13026	0.466418	0.0665138	0.423598	0.0807799	0.326087	0.506787	0.0810811	0.458667	0.247283	0.29884	0.260135	0.31117	0.0876623	0.472727	0.482759	0.41649	0.331738	0.335537	0.445255	0.488017	0.487805	0.0656934	0.113208	0.419271
chrM.13029	0.00527704	0.00233645	0.00610998	0	0.00750939	0.0194805	0	0.00290698	0	0.00272975	0.00528169	0.00554017	0	0.00568182	0.0152091	0	0.0146104	0.00344828	0.0188679	0.0123077	0.00986842	0.00185529	0.00214133	0.00278552
chrM.13030	0.00534759	0.00468384	0.00610998	0	0.00757576	0.0197368	0	0.00294985	0	0.00274223	0.00704225	0.00566572	0	0.00569801	0.0153257	0	0.0146104	0.00347222	0.0189394	0.0123077	0.00990099	0.00188679	0.00215054	0.00280112
chrM.13031	0.0027027	0.00234742	0.0122699	0.00571429	0.0101652	0.00657895	0.00280112	0.0120846	0.00574713	0.00459559	0.0124113	0.0140845	0.00684932	0.00574713	0.00390625	0.00900901	0.0114192	0.0140845	0.00380228	0	0	0.0133333	0.00650759	0.0084507
chrM.13035	0.444444	0.115741	0.392157	0.10411	0.281013	0.427632	0.108939	0.472393	0.194986	0.236627	0.201049	0.273481	0.101695	0.410256	0.416988	0.35	0.276144	0.237762	0.411321	0.44152	0.39604	0.111111	0.108511	0.407713
chrM.13042	0.0101351	0.00243902	0.0217391	0.0108696	0.0110345	0.00854701	0.00615385	0.0104167	0	0.000943396	0.00369004	0.0060241	0	0.0165017	0.0154639	0.0120482	0.0107335	0.00725953	0.00492611	0.00784314	0.00980392	0.00566038	0.0045977	0.00958466
chrM.13043	0.0410959	0.00242131	0.0151188	0.0215633	0.0249653	0.0940171	0.00925926	0.0206186	0.0173913	0.0311615	0.0131332	0.011976	0.0143369	0.0131148	0.107692	0.0287081	0.0228471	0.0198915	0.0386473	0.0697674	0.0193237	0.00568182	0.00898876	0.0253968
chrM.13049	0.0141844	0.00502513	0	0.00262467	0.0145138	0	0	0.00716846	0.00874636	0.00589971	0.0134357	0.126506	0.00364964	0	0	0.00746269	0.00907441	0.0056926	0	0.00369004	0	0.00385356	0	0.00333333
chrM.13051	0.0208333	0.00757576	0.00437637	0.00260417	0.0233577	0	0	0.00361011	0.0115607	0.00784314	0.0115385	0.0447761	0.00716846	0.0330033	0.0052356	0.01	0.0220588	0.0191205	0.0157895	0.00735294	0.037037	0.00573614	0.0131579	0.00996678
chrM.13052	0.0107914	0	0.00900901	0.00524934	0.010479	0.00847458	0.00961538	0.010989	0.00291545	0.00493583	0.00396825	0	0.00714286	0.00671141	0.0163043	0	0.00373134	0.0153846	0.00529101	0.00743494	0.0215054	0.00387597	0.00222222	0.0199336
chrM.13053	0.0551724	0.0585242	0.0220264	0.0231959	0.0573529	0.0325203	0.0607029	0.0688406	0.017341	0.0287356	0.0406977	0	0.0243902	0.0526316	0.142105	0.0327456	0.0314233	0.0396975	0.0765306	0.0594406	0.0505051	0.0441459	0.0471092	0.0559211
chrM.13056	0.0231023	0.0323383	0.0147679	0.00257069	0.0312945	0.0740741	0.0186916	0.0273038	0.00837989	0.0304183	0.0131332	0.0257143	0.0171821	0.00977199	0.0703518	0.0194647	0.0127505	0.0166052	0.0724638	0.0375427	0.0243902	0.0262172	0.0166667	0.00983607
chrM.13057	0.0234114	0.035443	0.0149893	0.00526316	0.0384047	0.0746269	0.0223642	0.0306122	0.0084507	0.0339806	0.0229446	0.0260116	0.0213523	0.0198675	0.0707071	0.0222772	0.0278293	0.0267686	0.0805687	0.0408163	0.0247525	0.0285714	0.0169851	0.0133333
chrM.13058	0.166113	0.0536585	0.089613	0.0739796	0.131772	0.118881	0.0495356	0.102894	0.0743802	0.123702	0.075188	0.0720222	0.0787671	0.0917431	0.144231	0.107143	0.155797	0.100379	0.120536	0.0993789	0.15566	0.0698529	0.0847107	0.101639
chrM.13063	0.00447427	0.00803213	0.0122807	0.0186916	0.00439078	0.00485437	0.0202532	0.011655	0.00970874	0.00411862	0.00621118	0.0153509	0.00574713	0.0148148	0.00591716	0.00539568	0.00153374	0.00458015	0.0142857	0.00472813	0.00653595	0.0107362	0.0105263	0.0129199
chrM.13070	0.00833333	0.0211132	0.023569	0.0288248	0.0192308	0	0.0199005	0.0263158	0.0140515	0.0160772	0.00761035	0.0192719	0.0225352	0.0310263	0.0137741	0.0135593	0.00582242	0.0223547	0.008	0.0129032	0.027439	0.0238806	0.0151261	0.0223325
chrM.13094	0.00166113	0.00688468	0.004329	0.00191571	0.014433	0.0075188	0.00666667	0.00583658	0.00641026	0.0126677	0.0110345	0.00407332	0	0.0112613	0.0100251	0.00592593	0.0166436	0.0141643	0.00696056	0.00365631	0	0.0038961	0.00613497	0.00952381
chrM.13104	0.00822368	0	0.00438596	0	0.00425532	0.0149813	0	0	0.0105932	0.00984848	0.00414365	0.00205339	0.00789474	0.0138568	0.00511509	0.00298063	0.0286533	0.00144509	0.00236967	0.0017762	0.00560224	0	0.003125	0.0097561
chrM.13111	0.00487013	0.00860585	0.0157819	0.00567108	0.00623053	0.0037594	0.00438596	0.00763359	0.0168421	0.0105263	0.0108548	0.015748	0.0132979	0.02331	0.00757576	0.0264317	0.0272597	0.017094	0.00452489	0.00701754	0.013624	0.00742574	0.0123648	0.0197531
chrM.13122	0.00610687	0.00676819	0.00550206	0.00547445	0.00466853	0.0144404	0.00641026	0.00750469	0.00205761	0.004954	0.00773196	0.0114286	0.00518135	0.01566	0.0146341	0.010279	0.00265252	0.00534759	0.0182927	0.00325203	0	0.0059453	0.00750751	0
chrM.13123	0	0.0151515	0.00415512	0	0.0139795	0.00719424	0.0128755	0.0168856	0	0.00354862	0.00384615	0.00571429	0.00777202	0.00674157	0.0170316	0.00147493	0.00529101	0.0040107	0.01417	0.00163934	0.00763359	0.0107143	0.017991	0.00472813
chrM.13126	0.00152905	0.0102564	0	0.00373832	0	0.00355872	0.00869565	0.00189036	0.0122699	0.00211566	0.00769231	0.00952381	0.0133333	0.0111607	0.00485437	0.00452489	0.00658762	0.00269179	0.00198413	0.00161551	0.00253165	0.00733496	0.0060423	0
chrM.13127	0.00153374	0.00854701	0	0.00376648	0	0.00353357	0.0087146	0.00378072	0.0122951	0.00283286	0.00899743	0.00954198	0.0132626	0.0111607	0.00486618	0.00452489	0.00660502	0.00269542	0.00198413	0.00161551	0.00252525	0.00735294	0.0060698	0
chrM.13128	0.0564024	0.18569	0.0363636	0.0679245	0.0875114	0.0766551	0.201313	0.0907372	0.0692464	0.0500705	0.0717949	0.103578	0.115789	0.0530973	0.0977995	0.061747	0.0589005	0.0813333	0.11002	0.0753205	0.0651629	0.166667	0.160606	0.0572792
chrM.13139	0.141994	0.29698	0.166172	0.228916	0.0864407	0.143836	0.293478	0.148624	0.0341365	0.0412011	0.0912409	0.142066	0.207349	0.149554	0.14	0.086478	0.0539846	0.0798005	0.139576	0.160714	0.062645	0.246341	0.218845	0.104218
chrM.13157	0.00873362	0.0096463	0.00445104	0.0083682	0.00385208	0.00668896	0.0107991	0.00175131	0.002079	0.00416089	0.00228571	0.00352734	0.0139276	0.0134228	0.00607287	0.0015625	0.00764331	0.00340522	0.00487805	0.00652529	0.0109409	0.00620347	0.010479	0.00502513
chrM.13187	0.025	0	0.0482759	0.0390947	0.00075643	0.0153846	0.00666667	0.00176991	0.00394477	0.00522876	0.00436205	0.00176678	0.0141643	0.0180587	0.00549451	0.0091047	0.00488998	0.00106724	0.00465116	0.0319635	0.0362173	0.00622665	0.00816993	0.00956938
chrM.13195	0.00969529	0.0190311	0	0	0.0150376	0.0182371	0.0178174	0.0126354	0.00585938	0.00836551	0.00976139	0.019678	0.00854701	0.00911162	0.0292505	0.0014881	0.00852619	0.00424178	0.0200617	0.00456621	0.022541	0.0236318	0.0212418	0.0121065
chrM.13204	0.00138889	0.00175747	0.028169	0.0365591	0.012987	0.0060241	0.00904977	0.014652	0.0170778	0.00639795	0.0130435	0.010772	0.00874636	0	0.0109489	0.00587372	0.0108303	0.0075431	0.0155039	0.00461538	0.00203666	0.011236	0.010084	0
chrM.13216	0.00282885	0.0143113	0.00869565	0.00881057	0.0192456	0	0.0114155	0.0169492	0.0262664	0.00637349	0.0107643	0.014733	0.0149701	0.011236	0.00369004	0.016129	0.02019	0.0198456	0.00925926	0.00153139	0.0122449	0.0101138	0.0225303	0.0297767
chrM.13220	0.0355619	0.0211268	0.026087	0.046875	0.0225394	0.0516717	0.0248869	0.011194	0.0165441	0.0124069	0.00944386	0.0110497	0.0350877	0.0108932	0.0110701	0.0185449	0.0141677	0.0206522	0.0197869	0.0438729	0.0425963	0.00997506	0.0296684	0.0295567
chrM.13226	0.00297177	0.00731261	0.00754148	0	0.00304414	0.00626959	0	0.00389105	0	0.00442478	0.0108342	0.00754717	0.00595238	0.0199557	0.0168539	0.00884956	0.00489596	0.00220507	0.00620155	0.00313972	0.00414079	0.00130378	0.00180505	0.0125945
chrM.13231	0.164869	0.169811	0.173579	0.209068	0.145817	0.213115	0.19802	0.0955285	0.120623	0.166028	0.129528	0.11753	0.179012	0.129841	0.138402	0.115741	0.150062	0.137738	0.191388	0.18124	0.208861	0.210379	0.182163	0.136842
chrM.13232	0.00771605	0.0189036	0.0122699	0.0276382	0.0114504	0.0330033	0.0246914	0.0122699	0.0116732	0.0165605	0.0109769	0.01	0.0154799	0.00227273	0.00764818	0.0122511	0.0134146	0.0133333	0.0318471	0.0189873	0.0167364	0.0197183	0.0229446	0.00522193
chrM.13246	0.00194932	0.0177778	0.00165563	0.00864553	0.0116279	0	0.00607903	0.00537634	0.010917	0.00349895	0.00257069	0.00775194	0.00374532	0.00802139	0.0022779	0.00757576	0.00402685	0.0127877	0.00566038	0.00595238	0.00478469	0.0119863	0.00980392	0.00304878
chrM.13259	0.00790514	0.00234742	0	0	0.00901713	0	0.00666667	0.0144928	0.00862069	0.00789096	0.00633714	0.0139276	0.00769231	0.00266667	0.00702576	0.00193424	0.0104849	0.00129199	0.00390625	0.00813008	0.004662	0.00894454	0.00255102	0.003125
chrM.13296	0.0960187	0.0550725	0.12749	0.0588235	0.0604559	0.105528	0.0454545	0.0721311	0.0549738	0.0503979	0.0533911	0.101504	0.0717703	0.112094	0.133333	0.0778032	0.0662983	0.0544323	0.0839506	0.0794393	0.121519	0.0699301	0.066092	0.113139
chrM.13297	0.0427553	0.0235294	0.0207469	0.011194	0.0130785	0.0210526	0.0344828	0.026936	0.0026738	0.013369	0.00729927	0.015625	0.0195122	0.0238095	0.0289855	0.0184758	0.0154278	0.00941915	0.0278481	0.0416667	0.0387597	0.0118483	0.026393	0.0299625
chrM.13298	0.0593824	0.0323529	0.027027	0.030303	0.0221551	0.0526316	0.0501931	0.0334448	0.00810811	0.0205725	0.0145985	0.0195312	0.0490196	0.0512048	0.0460048	0.0324074	0.0225035	0.0188679	0.0435897	0.0638821	0.0620155	0.0189573	0.0443787	0.0483271
chrM.13309	0.00480769	0.0174927	0.00625	0.0187266	0.00199402	0.0154639	0.00384615	0.0158228	0	0.00273473	0.001443	0.00381679	0.00460829	0.00597015	0	0.00233645	0.00433526	0.00155521	0	0	0	0	0.0147493	0.00350877
chrM.13312	0.00691244	0.00278552	0.00819672	0.00738007	0.006917	0.0346535	0.0225564	0.00911854	0.0132275	0.00725295	0.0014245	0.025641	0.00456621	0.00291545	0.0115473	0.0045977	0.00860832	0.00619195	0.00968523	0.0118483	0.00508906	0.00236967	0.00284091	0.0267559
chrM.13342	0.0181818	0.0226757	0.0228873	0.0178042	0.0155678	0.0196078	0.0153374	0.0117925	0.0139211	0.00995851	0.0198758	0.024024	0.0193798	0.0176322	0.024952	0.00543478	0.00968188	0.0111576	0.0252632	0.00823045	0.0194932	0.0114723	0.00696056	0.038674
chrM.13366	0.122449	0.0646552	0.109735	0.0611621	0.185782	0.173913	0.108108	0.134434	0.210648	0.143225	0.158648	0.140625	0.0817121	0.129771	0.13447	0.140652	0.119942	0.209607	0.185745	0.0820399	0.133843	0.079096	0.0794393	0.127371
chrM.13394	0.00738007	0.00446429	0.00723327	0	0.00707071	0.00819672	0.00958466	0.00501253	0.00507614	0.00358102	0.00813008	0.0101695	0.0122951	0.0185185	0.00389864	0.00722022	0.0113086	0.0186335	0.00231481	0.00227273	0.0138067	0.00595238	0.00469484	0
chrM.13407	0.0290381	0.0367965	0.0193322	0.0191693	0.0312826	0.0128755	0.0194805	0.0290557	0.0251889	0.0160571	0.00970874	0.0200669	0.0286885	0.0306905	0.0296443	0.019573	0.0277778	0.01473	0.0273349	0.0140187	0.0195695	0.0213178	0.0368664	0.0144928
chrM.13426	0.0159858	0.0185567	0.00531915	0.015873	0.0130435	0.00851064	0.0163399	0.00485437	0.0158311	0.0062724	0.0100143	0	0.0209205	0.0104712	0.0239044	0.0105263	0.0121107	0.0152284	0.0216867	0.00475059	0.0194175	0.00980392	0.0165094	0.0178042
chrM.13443	0.00351494	0.0020284	0.00178571	0	0.00339751	0	0.003367	0.00232019	0.00552486	0.00184672	0.00428571	0.00680272	0.00888889	0.00753769	0.0137795	0.00718133	0.00179856	0.00346021	0.00502513	0.0125313	0.0094162	0.00198807	0.00230415	0.0118694
chrM.13451	0.0105263	0	0.0123239	0.0194175	0.00580046	0.00420168	0.00682594	0.0139535	0.00277008	0.0155251	0.0100719	0.00996678	0.00434783	0.0175439	0.0174081	0.00892857	0.0182815	0.0198556	0.0127877	0.00251256	0.0112994	0.004	0.0113895	0.0294985
chrM.13462	0.0102215	0.00402414	0.0118644	0.00318471	0.00718563	0.0041841	0.003367	0.00921659	0.00549451	0.00176835	0.00854701	0.00993377	0.0123457	0.0205128	0.0152964	0.00350263	0.00744879	0.00560748	0.0127226	0.0102828	0.00378788	0.00592885	0.00666667	0.0147929
chrM.13488	0.0256881	0.0427699	0.0697248	0.037931	0.0283784	0.0325581	0.0427046	0.0780856	0.0214067	0.0250482	0.0208668	0.0836364	0.0519481	0.0809249	0.0504202	0.0547945	0.0576923	0.0453608	0.0520231	0.0375	0.0623656	0.0376569	0.0564334	0.121212
chrM.13498	0.008	0.00217865	0.0124481	0.00727273	0.00605144	0.0201005	0.00389105	0.0169492	0.00328947	0.00519751	0.00351494	0.00865801	0	0.0125392	0.00674157	0.016632	0.00486618	0	0	0.010274	0.00956938	0.00674157	0.00235294	0.0149813
chrM.13499	0.00402414	0	0.00630252	0	0.00152905	0.00507614	0	0.00283286	0	0	0.00178571	0.0309735	0.0142857	0.00946372	0.00915332	0.012685	0	0.00434783	0.00958466	0.0104167	0.00485437	0.00228833	0.00236407	0.0149813
chrM.13500	0.0263158	0.00657895	0.0318471	0.0111524	0.0341085	0.0558376	0.015748	0.0142857	0.00673401	0.0116034	0.0216998	0.0765766	0.057971	0.0380952	0.0529954	0.0339703	0.0198511	0.0220264	0.0480769	0.0424028	0.0638821	0.0164319	0.0168269	0.0689655
chrM.13510	0.00863931	0.00454545	0	0	0.00488599	0.0104712	0.0161943	0.00613497	0.00358423	0.00431965	0.00929368	0.0045045	0.00985222	0	0.0218978	0	0.0102828	0.0158371	0.0103448	0.00380228	0.00257732	0.00254453	0.0128866	0.00411523
chrM.13526	0.00943396	0.00484262	0.00268097	0.0046729	0.0088968	0.00555556	0.0175439	0.013986	0.00413223	0.00119048	0.0105042	0	0.00518135	0.00740741	0.0326087	0.00531915	0.0113636	0.00247525	0.011194	0	0.015015	0	0.00280112	0.00917431
chrM.13533	0.00731707	0.00260417	0.00280112	0	0.0166052	0.00574713	0.00458716	0	0.00819672	0.00369458	0.00431965	0	0.00534759	0	0.00895522	0.00275482	0.0119048	0.0102041	0	0	0.00934579	0.00298507	0.00892857	0.00458716
chrM.13559	0.047486	0.0154799	0.0955631	0.0284091	0.0538793	0.0649351	0.00546448	0.0555556	0.028436	0.0307692	0.0228426	0.0248447	0.0535714	0.0442478	0.0313589	0.0578231	0.0359477	0.0367232	0.00990099	0.042328	0.0902527	0.00749064	0.00350877	0.101064
chrM.13568	0.0117994	0.0031746	0.0314685	0.0235294	0.0154525	0.0268456	0.00558659	0.0197044	0.0140187	0.0056899	0.00533333	0.0131579	0.0124224	0.0136986	0.0107914	0.00682594	0.0100671	0.00903614	0.0205128	0.00549451	0.0228137	0.00377358	0.00706714	0.027027
chrM.13586	0.179878	0.0692042	0.310606	0.0778443	0.151376	0.224638	0.0681818	0.180851	0.236453	0.229508	0.115819	0.0780142	0.18125	0.21256	0.0716981	0.0643939	0.151079	0.0689655	0.120879	0.137725	0.232759	0.0775194	0.0224719	0.232558
chrM.13593	0	0.0212014	0.00398406	0.0120482	0.0592417	0	0.0114286	0.0449438	0	0	0.025788	0.00724638	0.00666667	0.05	0.0198413	0.00396825	0.0479705	0.0196078	0.0285714	0.0245399	0	0.0116732	0.0189394	0
chrM.13614	0.010989	0.00401606	0.00961538	0	0.00539084	0	0.00613497	0.0130719	0.00561798	0.00517241	0.00630915	0.0165289	0	0.00571429	0.00909091	0	0.00787402	0	0	0.0142857	0.00537634	0	0	0.0331126
chrM.13637	0.00632911	0	0.0103093	0.0126582	0.010101	0	0	0.010101	0	0	0.011976	0.0172414	0.0232558	0.0206186	0.00675676	0.0173913	0.0155039	0.0136986	0	0.0125	0	0.00769231	0.00662252	0
chrM.13647	0	0	0	0	0.0124224	0	0.0204082	0	0	0.00623053	0	0.0227273	0.0138889	0	0.00826446	0	0.03	0.00763359	0	0.0181818	0	0.0107527	0.00757576	0.0149254
chrM.13660	0.00917431	0	0	0	0	0.0217391	0	0.0273973	0.0121951	0.0194553	0	0	0.0298507	0	0.0505051	0.0133333	0	0	0	0	0	0	0.00917431	0
chrM.13670	0	0.0142857	0.0144928	0.0227273	0.0186335	0.025	0.0263158	0.0333333	0.0153846	0.012766	0	0	0.0175439	0	0.0246914	0	0.024	0.016	0	0.0416667	0.0169492	0	0	0
chrM.13677	0.0135135	0.0153846	0	0.02	0.00588235	0.0512821	0.025	0.0392157	0	0.0137615	0.00909091	0	0	0.0136986	0	0	0.0428571	0.0152672	0.0153846	0.0547945	0.0185185	0.0326087	0.0113636	0
chrM.13689	0	0	0	0	0.00591716	0.0851064	0.0116279	0	0	0.004329	0	0	0.0166667	0	0	0	0	0.00694444	0.0285714	0.0405405	0	0	0	0
chrM.13692	0	0.0246914	0	0.015873	0.0111732	0.102041	0.0326087	0.0175439	0.025641	0.0321285	0.0149254	0.015873	0.0166667	0	0.030303	0	0.06	0.0198675	0.0273973	0.0886076	0	0	0.0107527	0.0175439
chrM.13699	0	0	0	0	0.00492611	0.0192308	0	0	0	0.0075188	0	0	0	0	0	0	0.0198675	0.0184049	0.0128205	0.0357143	0	0	0	0.0172414
chrM.13716	0.0212766	0.01	0.0102041	0	0.00881057	0.037037	0	0	0	0.00673401	0.0172414	0	0.0123457	0.00952381	0.0133333	0	0.00578035	0.0118343	0.0107527	0.010101	0.0117647	0	0.00833333	0
chrM.13719	0	0	0	0	0	0.0188679	0	0	0	0.00666667	0.0113636	0	0	0.0188679	0.0135135	0.00840336	0.00571429	0	0	0.00970874	0.0114943	0.015873	0.00819672	0
chrM.13732	0	0	0	0	0.0207469	0	0	0	0.00892857	0.0163934	0.0157068	0	0	0	0	0	0.0220994	0.00564972	0	0.0194175	0.0113636	0.0152672	0	0
chrM.13754	0.0779221	0.0568182	0.0217391	0.0694444	0.0555556	0.0222222	0.05	0.0327869	0.0681818	0.0650407	0.0481928	0.0526316	0.0909091	0.0192308	0.0338983	0.038835	0.057971	0.0443038	0.0851064	0.0465116	0.0410959	0.0789474	0.0824742	0
chrM.13763	0.0128205	0.0795455	0.0212766	0.102941	0.0362694	0.0232558	0.0123457	0	0.0689655	0.056	0.0639535	0.0361446	0.0447761	0.0306122	0.0327869	0.0576923	0.0666667	0.0645161	0.0618557	0.0588235	0.0253165	0.0720721	0.0537634	0
chrM.13772	0	0	0	0.0133333	0.00454545	0	0	0	0.0204082	0.0034965	0	0	0.0140845	0	0	0	0.0127389	0.0170455	0.00840336	0	0	0.0145985	0	0.0298507
chrM.13782	0.0471698	0.116505	0.0267857	0.047619	0.0392157	0.0338983	0.0736842	0.0123457	0.020202	0.05625	0.0526316	0.0392157	0.0555556	0.00847458	0.0224719	0.0387597	0.0538922	0.0729167	0.0522388	0.0165289	0.0183486	0.0705128	0.106061	0.0253165
chrM.13794	0.037037	0.0601504	0	0.0173913	0.0333333	0.025974	0.0434783	0.03125	0.0227273	0.0273349	0.029703	0.0384615	0.021978	0	0.0769231	0.00625	0.0555556	0.0695971	0.0245399	0.0432099	0.0666667	0.0854271	0.0193548	0
chrM.13818	0.048913	0.117647	0.0655738	0.084507	0.0484262	0.00990099	0.0833333	0.0598291	0.0177515	0.0336283	0.0178117	0.0578035	0.0677966	0.0409357	0.0583333	0.0357143	0.0277778	0.0181269	0.0319149	0.0379147	0.0271739	0.0996016	0.0918919	0.0462963
chrM.13825	0.0201005	0.0108696	0.00510204	0.0130719	0.00231481	0	0	0.0243902	0	0.00337838	0.00240385	0.0223464	0.00806452	0.0114286	0.00775194	0.00469484	0.00377358	0.0114286	0.0253807	0.00456621	0	0.00358423	0	0.00925926
chrM.13857	0.0781893	0.0625	0.0772532	0.054878	0.047817	0.12069	0.0608108	0.0942029	0.0418605	0.0496454	0.042735	0.0964467	0.0428571	0.10989	0.103896	0.0666667	0.0614887	0.0387597	0.0745614	0.0746888	0.0904762	0.0506329	0.028169	0.0555556
chrM.13870	0.00396825	0.00505051	0.00436681	0	0.0100402	0.00833333	0.00641026	0	0	0.0126263	0.0162272	0	0.00653595	0.00534759	0	0.0083682	0.00619195	0.0145631	0.0083682	0.00416667	0.00917431	0.00292398	0.0138249	0
chrM.13875	0.0316206	0.0201005	0	0.00581395	0.00801603	0.00819672	0.00649351	0	0	0.00616523	0.013834	0.0146341	0.00653595	0	0.0182927	0.0165975	0.00940439	0.00970874	0.0207469	0.00425532	0.0238095	0.00574713	0.00462963	0.015625
chrM.13880	0.00790514	0.0148515	0.0177778	0.0419162	0.00403226	0.0333333	0	0.00724638	0	0.00373599	0.00994036	0.00980392	0.00675676	0.00555556	0.011976	0.0128205	0.00952381	0.0145278	0.0123457	0.0343348	0.0146341	0.0204678	0	0.00775194
chrM.13894	0.0153846	0.00497512	0.0183486	0.00609756	0.0235294	0	0.0134228	0.0141844	0.0134529	0.00236128	0.0194932	0.0149254	0.0202703	0.00568182	0.0116959	0.00840336	0.0124224	0.0115473	0.0288066	0.00826446	0.00502513	0.00280899	0.0047619	0.0241935
chrM.13923	0	0.00546448	0	0	0.00608519	0.0291262	0.0075188	0	0.00985222	0.0056243	0.00796813	0.0153846	0.00694444	0	0.00628931	0	0.00647249	0.0178571	0.00888889	0.0412844	0.00531915	0.0146199	0.00473934	0
chrM.13947	0.00869565	0.0391061	0	0.0141844	0.013245	0.0102041	0.032	0	0.010582	0.00827301	0.0125	0	0	0	0.00613497	0.00483092	0.00970874	0.00808625	0.00913242	0.0197044	0	0.00900901	0.0206186	0
chrM.13957	0.171569	0.127517	0.0963855	0.191667	0.292479	0.141176	0.0824742	0.0909091	0.138889	0.342795	0.206897	0.108108	0.209677	0.141844	0.188406	0.173913	0.247232	0.160714	0.175532	0.194444	0.19863	0.103448	0.136646	0.147059
chrM.13958	0.047619	0.2	0.076087	0.0428571	0.151852	0.0222222	0.102941	0.0985915	0	0.044405	0.0912409	0.0412371	0.0481928	0.0357143	0.116883	0.0336134	0.0987654	0.0921659	0.0492958	0.128713	0.108108	0.194737	0.0804598	0.0724638
chrM.13959	0.0241935	0.179775	0.0645161	0.0294118	0.0735294	0	0.0757576	0.0869565	0	0.0390764	0.0772059	0.0212766	0.0361446	0.0235294	0.116883	0.025	0.0740741	0.0700935	0.0142857	0.13	0.0405405	0.188172	0.0470588	0.057971
chrM.13962	0	0.0116279	0.011236	0.0140845	0.0109091	0	0.0151515	0	0	0.00175131	0.00369004	0	0	0	0.012987	0	0	0.00460829	0.00714286	0	0	0.0218579	0.0117647	0
chrM.13963	0	0.011236	0.0113636	0.0140845	0.0108303	0	0.0151515	0	0	0.00173611	0.00367647	0	0	0	0.012987	0	0	0.00460829	0.00714286	0	0	0.0217391	0.0116279	0
chrM.13964	0.00826446	0	0.0113636	0.028169	0.0215054	0	0	0	0.00598802	0.0017331	0.00735294	0.0111111	0.0123457	0	0.012987	0	0.025	0.0137615	0.00729927	0	0	0.0108108	0	0
chrM.13973	0	0	0.0117647	0	0.00387597	0	0	0.0175439	0.0273973	0.010989	0.00393701	0	0	0.0375	0.025641	0.00961538	0	0.00492611	0.0338983	0	0.0327869	0.0114286	0.0119048	0.0175439
chrM.13977	0.0363636	0.0641026	0.0116279	0.0689655	0.0350195	0.0571429	0.046875	0	0.0205479	0.0501859	0.0163934	0.0119048	0.0410959	0	0	0.0196078	0.0205479	0.020202	0.00869565	0.0232558	0.0350877	0	0.0120482	0
chrM.13981	0.00952381	0	0.0113636	0.0535714	0.0122951	0	0	0.0188679	0	0.0143149	0.0128755	0.0133333	0	0	0.0266667	0	0	0.0215054	0	0.0117647	0.0185185	0.0114943	0.0121951	0
chrM.14012	0.0347826	0	0	0	0.0221402	0	0.0125	0	0.00990099	0.00802568	0.012605	0.0114943	0	0	0	0.010101	0.0148148	0.00568182	0.00900901	0.0537634	0.0175439	0.00588235	0	0.0169492
chrM.14026	0.0366972	0.0365854	0.0212766	0.0363636	0.0326087	0.0465116	0.025974	0.0172414	0.0549451	0.0545171	0.0394737	0.045977	0.0273973	0.0123457	0.0757576	0.0373832	0.0378788	0.0335196	0.0462963	0.049505	0.0535714	0.0227273	0.05	0.0517241
chrM.14045	0.0285714	0.0123457	0	0	0.00358423	0.0769231	0.0114943	0	0.0465116	0.00773994	0.00873362	0.0246914	0.0128205	0	0.030303	0.0347826	0.0075188	0.0110497	0.019802	0.00917431	0.0847458	0.011236	0.0123457	0
chrM.14070	0	0	0	0	0.0139373	0.0175439	0.021978	0	0.043956	0.0109375	0.017094	0.0253165	0.0128205	0	0.0434783	0	0	0.00552486	0.00970874	0	0	0.00595238	0.0224719	0
chrM.14072	0	0	0	0.0181818	0.0136519	0	0.010989	0	0.0217391	0.00777605	0.0125	0	0	0.011236	0	0.0172414	0.00724638	0.00549451	0	0.018018	0.0142857	0.00588235	0.0229885	0.0147059
chrM.14074	0.0173913	0.0588235	0.0660377	0.109091	0.0230263	0.05	0.0786517	0.0441176	0.0549451	0.00621118	0.0327869	0.025974	0.0909091	0.0444444	0.0735294	0.0254237	0.0507246	0.0217391	0.0471698	0.0183486	0.056338	0.0650888	0.0813953	0
chrM.14075	0.245614	0.270588	0.283019	0.290909	0.127869	0.3	0.2	0.191176	0.10989	0.0685358	0.171429	0.25	0.298701	0.144444	0.205882	0.188034	0.108696	0.0765027	0.141509	0.194444	0.211268	0.278107	0.372093	0.164179
chrM.14076	0.00877193	0	0	0	0	0.0166667	0.0111111	0.0294118	0	0	0.00408163	0.0131579	0.0128205	0	0	0	0	0	0.00952381	0	0.028169	0.00598802	0.0117647	0
chrM.14093	0.018018	0.0795455	0.106796	0.111111	0.0262295	0.0545455	0.0989011	0.0684932	0.0326087	0.0179739	0.0349345	0.0985915	0.107692	0.0652174	0.016129	0.0526316	0.0223881	0.037234	0.00990099	0.0480769	0.0547945	0.127389	0.109756	0.0151515
chrM.14106	0	0.0113636	0	0	0.00689655	0	0.0104167	0	0.0108696	0.00511945	0	0	0	0	0.016129	0	0.015873	0.00515464	0.0102041	0.019802	0.0138889	0.0125786	0	0
chrM.14114	0	0	0	0.0172414	0	0.0192308	0	0	0	0.0053286	0.00483092	0.0163934	0	0.0243902	0	0.00917431	0	0.00520833	0	0.0102041	0	0.0129032	0.0117647	0
chrM.14115	0.0490196	0.0531915	0.0520833	0.157895	0.0322581	0.0769231	0.0729167	0.084507	0.0543478	0.0516934	0.0772947	0.0483871	0.0757576	0.120482	0.0151515	0.00917431	0.0416667	0.046875	0.0315789	0.0612245	0.0289855	0.121795	0.176471	0.0322581
chrM.14124	0	0.0744681	0	0.0178571	0.0224719	0	0	0.0294118	0.0114943	0.0324427	0.0153061	0	0.0172414	0.0126582	0	0	0.0420168	0.00529101	0	0	0	0.00689655	0.0121951	0
chrM.14127	0	0.0117647	0	0	0.0119048	0	0.0113636	0	0	0.00623701	0	0.0204082	0	0	0.0172414	0	0	0.00558659	0	0.0212766	0	0.00775194	0.0131579	0
chrM.14128	0	0.0487805	0	0.0217391	0.0161943	0.04	0.0348837	0	0.0120482	0.00424628	0.0111732	0.0408163	0.0384615	0.0289855	0	0.00961538	0.00917431	0	0.0235294	0.0108696	0.046875	0.016	0.0285714	0
chrM.14129	0.0240964	0.144578	0.107143	0.108696	0.0809717	0.0784314	0.0823529	0.15873	0.0864198	0.0985011	0.106145	0.1	0.0961538	0.0869565	0.0344828	0.0754717	0.0366972	0.0227273	0.0705882	0.076087	0.0634921	0.111111	0.169014	0.103448
chrM.14139	0.012987	0.0714286	0.0384615	0.0731707	0.033195	0	0.0379747	0.0322581	0.0379747	0.087886	0.0326087	0.0425532	0.0204082	0.0447761	0.0175439	0.02	0.0392157	0.0243902	0.0243902	0.047619	0.047619	0.0666667	0.0597015	0.037037
chrM.14147	0.0131579	0.0125	0	0.0487805	0.012766	0.025641	0.0131579	0.0327869	0.0125	0.0200501	0.0176471	0.0238095	0	0	0	0	0.00980392	0.0129032	0	0.025641	0	0.018018	0	0
chrM.14155	0.0126582	0.0779221	0.0724638	0.0789474	0.0692641	0.0512821	0.119403	0.0357143	0.075	0.0336134	0.0318471	0.0833333	0.0212766	0.0526316	0	0.0315789	0.0612245	0.038961	0.0147059	0.0140845	0.0740741	0.0857143	0.131148	0.0392157
chrM.14160	0.012987	0	0	0.0285714	0.0131579	0	0.0147059	0	0.0126582	0.0411765	0	0.025	0	0	0	0	0.00980392	0.00653595	0.0298507	0	0.0185185	0.00990099	0.0344828	0
chrM.14162	0	0.0131579	0.0153846	0.0285714	0.00438596	0.025641	0	0.0357143	0	0.0220126	0.013245	0	0	0	0	0.0215054	0.0288462	0	0.0147059	0	0	0.0102041	0	0
chrM.14164	0	0.0394737	0	0.0540541	0.0136364	0	0.0149254	0	0.0263158	0	0.00675676	0	0	0	0	0	0	0	0	0	0.0188679	0	0.0363636	0
chrM.14227	0	0.0185185	0	0	0.00520833	0	0	0	0.015873	0.0105263	0	0	0.025641	0	0	0.0136986	0	0	0	0	0	0.0172414	0.0740741	0
chrM.14240	0	0.027027	0	0	0.0117647	0	0	0	0	0	0	0	0.027027	0.0294118	0.0434783	0	0	0.021978	0.0487805	0	0.0434783	0	0	0
chrM.14244	0.0227273	0.0285714	0	0	0.0397351	0.1	0	0	0.0212766	0.0437956	0.027027	0.04	0.0285714	0.030303	0.0454545	0.015873	0.0571429	0.0365854	0.0810811	0.0344828	0	0.09375	0	0.03125
chrM.14258	0	0	0	0	0.0218978	0.0454545	0	0	0.0444444	0	0.0163934	0.04	0	0.0588235	0	0.016129	0.0142857	0	0.025641	0	0	0.0625	0	0
chrM.14265	0	0	0	0	0.00704225	0.136364	0	0	0.0243902	0.00826446	0	0	0.03125	0	0	0	0	0	0	0.0384615	0	0	0	0
chrM.14275	0	0	0	0	0.0140845	0.173913	0.0869565	0	0	0.0327869	0	0	0.0322581	0	0.105263	0	0.027027	0.0595238	0.0232558	0.296296	0	0	0	0.0333333
chrM.14276	0	0	0	0	0	0.0869565	0	0	0	0	0	0	0.0322581	0	0	0	0	0	0	0.0740741	0	0	0	0
chrM.14281	0.0454545	0	0.0322581	0	0	0	0	0	0.027027	0.025	0.0163934	0	0	0	0.0454545	0	0.0649351	0.0238095	0.0243902	0.0416667	0	0.027027	0	0.0322581
chrM.14295	0	0	0	0.0416667	0.0142857	0	0	0	0.0243902	0	0.0142857	0	0	0	0	0	0.0126582	0	0.0232558	0	0.05	0	0	0
chrM.14320	0	0	0.0714286	0	0.0193548	0.0384615	0	0.0625	0	0	0.0125	0	0	0.0285714	0	0	0	0.0208333	0	0.0689655	0.037037	0.025	0	0
chrM.14324	0	0	0	0	0.0130719	0	0	0	0.05	0	0	0.03125	0	0	0	0	0	0.03125	0.0217391	0.0714286	0	0	0	0
chrM.14340	0	0.025641	0.0645161	0	0.0333333	0.08	0.0217391	0	0.0434783	0.0393701	0.0649351	0	0.0810811	0.0857143	0	0	0.0384615	0.103093	0.0425532	0	0.0416667	0.027027	0	0.0357143
chrM.14353	0.0208333	0.0227273	0	0	0.0127389	0.0384615	0.0208333	0	0	0.00729927	0	0	0.0277778	0	0	0	0.0253165	0.0104167	0	0.030303	0	0.0227273	0.0322581	0
chrM.14358	0	0	0	0.0666667	0	0	0.0192308	0	0.0188679	0.0294118	0	0	0.027027	0	0	0.0294118	0.025	0	0.0212766	0	0	0.02	0	0
chrM.14389	0.02	0.0188679	0.0666667	0.0588235	0.0696203	0.0384615	0.0151515	0	0.0196078	0.0377358	0.010989	0.0285714	0	0	0.09375	0.0144928	0.0740741	0.0283019	0	0.0555556	0	0.0545455	0.025641	0
chrM.14396	0.04	0	0.133333	0.0571429	0.0584416	0.0769231	0.030303	0.0217391	0.0555556	0.0566038	0.0111111	0.0526316	0	0.0465116	0.125	0.028169	0.0375	0.0377358	0.0425532	0.05	0.08	0.0727273	0.0789474	0
chrM.14418	0.0163934	0.0151515	0.115385	0.0243902	0.0432099	0	0.0133333	0.0392157	0.0178571	0.04	0.029703	0.0666667	0	0	0.0294118	0.027027	0.0641026	0.042735	0.0566038	0.0208333	0	0.046875	0.0425532	0.09375
chrM.14425	0.0952381	0.0882353	0.142857	0.0227273	0.0727273	0.0344828	0	0.134615	0.0535714	0.0444444	0.039604	0.0434783	0.047619	0.0434783	0.0606061	0.0533333	0.102564	0.0420168	0.0377358	0.0425532	0.09375	0.104478	0.102041	0.0606061
chrM.14479	0	0	0	0	0	0.037037	0	0.0178571	0.0147059	0.00515464	0	0	0	0	0	0	0.0125	0.015873	0	0	0	0	0.0377358	0
chrM.14481	0	0	0	0.0181818	0.0299401	0	0	0.0169492	0.0147059	0.010101	0.00793651	0	0	0.0204082	0	0	0.0126582	0.00793651	0	0	0.0227273	0	0	0.0238095
chrM.14489	0.015873	0	0.0163934	0	0.0424242	0	0.0361446	0.0350877	0.0298507	0.00529101	0.0163934	0.0238095	0.0222222	0	0.0512821	0.0142857	0.0136986	0.0325203	0.0357143	0.0344828	0.0227273	0.0136986	0.0208333	0.0540541
chrM.14504	0.129032	0.0597015	0.0350877	0.0588235	0.153409	0.08	0.134146	0.0892857	0.144928	0.0769231	0.118182	0.025	0.0454545	0.117647	0.147059	0.0833333	0.176471	0.141732	0.12963	0.127273	0.0888889	0.0895522	0.18	0.121212
chrM.14505	0.016129	0	0	0.0192308	0.00561798	0	0.0120482	0.0178571	0	0.00537634	0	0	0	0.0196078	0	0	0.0147059	0.031746	0	0.0181818	0	0	0.02	0
chrM.14516	0	0	0	0	0.0113636	0	0	0	0.0147059	0	0.00961538	0	0	0.0192308	0	0	0.0153846	0.015625	0	0	0	0	0.0363636	0
chrM.14519	0	0	0	0	0	0	0	0	0	0.00529101	0.0190476	0	0	0	0	0	0.0147059	0.015625	0	0.0208333	0.0232558	0	0.0181818	0.030303
chrM.14531	0.015873	0.0144928	0	0	0.0344828	0	0.0128205	0.0178571	0.03125	0.0163934	0.0185185	0	0.0408163	0.0408163	0.030303	0.0151515	0.015873	0.0305344	0.037037	0.0784314	0	0	0.0188679	0.0588235
chrM.14535	0	0	0	0	0.0167598	0	0	0	0	0.010582	0.00909091	0	0.02	0.02	0.0285714	0	0.0136986	0.0143885	0	0	0.0227273	0.0147059	0.0175439	0
chrM.14536	0.030303	0	0	0	0.0223464	0	0	0	0	0.015873	0.0272727	0.0232558	0.04	0.02	0.0571429	0	0.0273973	0.028777	0.0181818	0	0.0227273	0.0147059	0.0526316	0
chrM.14557	0.0344828	0	0	0	0.0263158	0	0	0	0.0192308	0.0153061	0	0	0.0222222	0	0	0	0.0266667	0.017094	0	0	0.0227273	0	0	0.0333333
chrM.14562	0.0545455	0	0	0	0	0	0	0	0	0	0	0	0	0	0.0294118	0	0.0140845	0	0	0	0.0238095	0.0149254	0	0.0689655
chrM.14567	0	0.0153846	0	0	0.00680272	0	0	0.0208333	0	0	0.0192308	0.0444444	0	0	0	0.015873	0	0	0.0212766	0.0697674	0	0	0	0
chrM.14572	0.037037	0	0	0	0.00704225	0.0526316	0	0.0212766	0	0.005	0.00925926	0	0	0.0512821	0.0285714	0.0149254	0	0.00862069	0	0	0	0	0	0
chrM.14578	0	0	0.0181818	0.025	0.0211268	0	0	0	0	0	0	0.0217391	0	0	0	0	0	0	0	0	0.05	0	0	0.03125
chrM.14588	0.0454545	0.0153846	0	0	0.0121951	0.0952381	0	0	0.0357143	0.0305677	0.0434783	0	0.0377358	0.0408163	0.0294118	0.0243902	0.0240964	0.0472441	0	0.0208333	0.0238095	0.0128205	0.0192308	0
chrM.14595	0.0147059	0	0	0	0.00571429	0.0769231	0.0151515	0	0.0151515	0	0.0272109	0	0.0185185	0.0181818	0	0	0.0208333	0.0136054	0	0.0357143	0	0.0243902	0	0
chrM.14604	0.0144928	0.0144928	0	0.0196078	0.00552486	0	0	0	0	0	0	0	0.0338983	0	0	0	0.00952381	0.00684932	0	0.0178571	0.0208333	0.0126582	0.0172414	0
chrM.14609	0.057971	0	0.028169	0	0.0163934	0.0384615	0	0	0	0	0	0.015625	0	0	0	0	0	0.00680272	0	0.0181818	0	0.0126582	0	0
chrM.14616	0.015873	0	0	0	0.00552486	0.0434783	0	0	0	0.0175439	0.0131579	0	0	0.0196078	0.0277778	0.0104167	0	0.00699301	0.015625	0.0178571	0.0416667	0	0	0
chrM.14620	0	0	0.0147059	0	0.010989	0.125	0.0344828	0	0.015625	0.0133929	0.0324675	0.0163934	0	0	0.027027	0.0206186	0.010101	0.013986	0	0.0185185	0.0217391	0	0	0
chrM.14629	0	0	0	0	0.00543478	0.0384615	0.0185185	0	0	0.00947867	0.0320513	0	0	0	0.0285714	0	0.0105263	0.0136054	0	0	0	0	0	0
chrM.14634	0.0434783	0	0.0294118	0	0.0106383	0	0	0	0	0.00952381	0.025641	0.0153846	0.0185185	0	0	0	0.0204082	0.0201342	0	0	0.0188679	0.0135135	0	0
chrM.14639	0.0277778	0.0185185	0	0.0243902	0	0.0384615	0.0181818	0	0	0.00465116	0	0	0	0.0204082	0	0	0.0283019	0.0128205	0.0298507	0.0333333	0	0	0	0
chrM.14641	0.0135135	0	0	0	0	0	0	0	0	0.00460829	0.0245399	0	0	0	0	0	0.0277778	0	0.0149254	0	0.0377358	0.0135135	0	0
chrM.14642	0.0135135	0.0185185	0	0	0	0	0	0	0	0.00454545	0.0233918	0	0	0	0	0	0.0272727	0	0.0144928	0	0.0344828	0.0133333	0	0
chrM.14656	0.0123457	0.016129	0	0.0208333	0.00438596	0	0.015625	0	0	0.00390625	0.00512821	0	0	0	0	0	0.0254237	0	0.0136986	0.0253165	0.0153846	0.0121951	0	0
chrM.14711	0.0340909	0.0232558	0	0.031746	0.0277778	0.0208333	0.0235294	0.0266667	0.0375	0.03	0.0283019	0.0121951	0.0322581	0.0289855	0.0163934	0	0.0263158	0.05	0.0222222	0.0333333	0.0561798	0.0291262	0.0108696	0.0181818
chrM.14751	0.0285714	0.0666667	0.101449	0.0363636	0.0396476	0.0227273	0.025974	0.0526316	0.0487805	0.0140351	0.00558659	0.0253165	0.0277778	0.105263	0	0.09375	0.0466321	0.0346535	0.038961	0.056	0.0266667	0.0102041	0.0227273	0.0625
chrM.14754	0.0188679	0.0746269	0.0847458	0.0285714	0.089172	0	0.111111	0.0892857	0.15	0.116279	0.142857	0.0535714	0.02	0.0517241	0.0333333	0.0240964	0.167883	0.056338	0.0526316	0.0963855	0.0384615	0.084507	0.1	0.0714286
chrM.14755	0.0188679	0.0757576	0.0847458	0.0285714	0.0886076	0	0.133333	0.0909091	0.152542	0.116279	0.142857	0.0545455	0.04	0.0508475	0.0333333	0.0240964	0.167883	0.0567376	0.0526316	0.097561	0.0384615	0.084507	0.102041	0.0714286
chrM.14766	0	0	0	0	0.0130719	0	0.05	0.0188679	0.0178571	0.00540541	0	0	0.0232558	0.016129	0	0	0.00684932	0.00689655	0	0.153061	0	0	0	0
chrM.14770	0.0188679	0.111111	0.157895	0	0.0536913	0.0666667	0	0.127273	0.140351	0.0432432	0.12069	0.15	0.0638298	0.0793651	0.0666667	0.0149254	0.0945946	0.0758621	0.142857	0	0	0.0769231	0.117647	0.139535
chrM.14774	0	0.0491803	0	0.0277778	0.00641026	0.03125	0	0.0363636	0	0.0112994	0.0350877	0.0172414	0.0217391	0.0363636	0	0	0.0359712	0.013986	0.0361446	0.00909091	0	0.0128205	0.0204082	0.0227273
chrM.14775	0	0.0483871	0	0.025	0.00632911	0.0285714	0	0.0363636	0	0.011236	0.0336134	0.0169492	0.0217391	0.0357143	0	0	0.035461	0.0135135	0.0333333	0.00892857	0	0.0125	0.0188679	0.0217391
chrM.14776	0.0163934	0.046875	0	0.025	0.0124224	0.0285714	0	0.0357143	0	0.0165746	0.0252101	0.0333333	0	0.03125	0.025641	0	0.034965	0.0263158	0.0430108	0.00877193	0	0.025	0.0169492	0.0212766
chrM.14777	0.016129	0.0882353	0	0.0227273	0.0243902	0.0526316	0.0212766	0.105263	0.0461538	0.0327869	0.134454	0.0833333	0	0.0625	0.025	0	0.062069	0.0448718	0.0631579	0.0521739	0	0.0609756	0.0967742	0.0625
chrM.14778	0.0149254	0.0704225	0	0	0.0235294	0.0238095	0.0204082	0.0819672	0.046875	0.0265957	0.116667	0.0666667	0	0.0285714	0.0232558	0	0.0522876	0.0318471	0.040404	0.0403226	0	0.0465116	0.0769231	0.06
chrM.14779	0.0140845	0.08	0.0724638	0.0212766	0.0340909	0.0454545	0.0392157	0.0615385	0.102941	0.0260417	0.0162602	0.0625	0.0181818	0.0684932	0.0425532	0	0.0123457	0.037037	0.133333	0.174603	0.0285714	0.032967	0.0454545	0.0943396
chrM.14782	0.0120482	0.0224719	0	0	0	0	0.0163934	0	0	0.00483092	0.00689655	0.0384615	0	0	0.0163934	0	0	0	0.00840336	0.0075188	0	0.0103093	0	0.0307692
chrM.14783	0.0120482	0.0222222	0	0	0	0	0.0163934	0	0	0.00956938	0.00684932	0.038961	0	0	0.0166667	0	0	0	0.00840336	0.00729927	0	0.0104167	0.0133333	0.0298507
chrM.14806	0	0.0223464	0.00735294	0	0	0	0.00775194	0.0204082	0	0	0.00512821	0	0	0	0	0.00649351	0.0149254	0	0.0124224	0.00806452	0	0.0163934	0.0126582	0
chrM.14809	0.0135135	0.00934579	0.0763359	0.0571429	0.013245	0.0357143	0.0729167	0.0373832	0.0147059	0.0347222	0.00869565	0.0446429	0	0	0	0.010101	0.0328947	0.00909091	0.00909091	0.0441989	0.0387597	0.0764331	0.039604	0.0537634
chrM.14812	0.0238095	0.137931	0.15873	0.0833333	0.0276243	0.0701754	0.130435	0.203883	0.118421	0.107011	0.0948276	0.176471	0	0.174603	0.0357143	0.127451	0.133803	0.026087	0.106796	0.16568	0.177778	0.155556	0.1	0.180851
chrM.14813	0.0215054	0.131868	0.150376	0.0779221	0.0260417	0.0689655	0.125	0.198113	0.108434	0.103571	0.0894309	0.171429	0	0.174603	0.0508475	0.119266	0.128378	0.0245902	0.101852	0.16	0.169014	0.145833	0.0925926	0.168317
chrM.14814	0.192308	0.03125	0.0551724	0.0470588	0.0471698	0.213115	0.0571429	0.0357143	0.0555556	0.0170648	0.0676692	0.027027	0.0533333	0.0149254	0.15942	0.0243902	0.0264901	0.0149254	0.0819672	0.0337079	0.0666667	0.0348259	0.0173913	0.0727273
chrM.14820	0.0326797	0	0.01	0	0.0162866	0.0107527	0	0.0197368	0.00869565	0.00271003	0.00537634	0	0	0	0.018018	0	0.00980392	0.00507614	0.00543478	0.00454545	0.0228311	0.003861	0.00613497	0
chrM.14821	0.0178571	0.0134228	0.0143541	0	0.00297619	0	0	0.0126582	0.00819672	0.00508906	0.0149254	0	0	0	0	0	0.0139535	0.00913242	0.035	0.00877193	0.00420168	0.00727273	0.0111111	0.00621118
chrM.14822	0.0409357	0.0466667	0.0610329	0.0145985	0.0144509	0.03	0.0506329	0.0875	0.0569106	0.0350877	0.0679612	0.0666667	0.0366972	0.0614035	0.0387597	0.0614525	0.0639269	0.0452489	0.0895522	0.0478261	0.0333333	0.0433213	0.0543478	0.0535714
chrM.14829	0	0.00465116	0.0107527	0	0.0102249	0.0070922	0.00492611	0.0140187	0.010929	0.0077821	0.0133779	0.0144928	0	0.00578035	0	0	0.0277778	0.00324675	0.0212766	0.010453	0.00662252	0.0057971	0.0083682	0.0171674
chrM.14839	0.00285714	0.00314465	0.0104167	0.00456621	0.0055325	0.0102041	0	0.0166113	0.0037594	0.00408163	0.00925926	0.0206897	0.00438596	0.0173611	0.00787402	0.00291545	0.0185185	0.0060241	0.0219512	0.0157895	0.0156658	0.0117647	0.0122699	0.0127796
chrM.14877	0.00791139	0.00706714	0.00744048	0.0028169	0.0106645	0.00554017	0.0162933	0.00559701	0.0180587	0.0110619	0.0103627	0.00544465	0.00573066	0.005386	0.0131004	0.00671141	0.011396	0.0115741	0.0116618	0.00837521	0.00423131	0.00308642	0.00883392	0.00934579
chrM.14933	0.0805893	0.0283843	0.0657439	0.0327422	0.0428719	0.0779221	0.0352798	0.065534	0.0362903	0.0356506	0.0307808	0.0807175	0.0290323	0.114255	0.0609319	0.0869565	0.0503597	0.0446927	0.0906068	0.0734127	0.0768588	0.0314136	0.0400916	0.10793
chrM.14946	0.00842912	0.00585366	0.00853375	0.00238095	0.0101429	0.00569801	0.0087241	0.0134078	0.00370828	0.00596896	0.00793651	0.0181087	0.00547945	0.0101852	0.0164103	0.0158103	0.0105008	0.00935745	0.00146735	0.00525855	0.00669643	0.0077101	0.00914634	0.0145914
chrM.14965	0.00672495	0.00340716	0.00487465	0.0041841	0.0120934	0.0121507	0.00967118	0.00595829	0.003386	0.00677603	0.00466472	0.00978648	0.00484848	0.00570033	0.0108597	0.00549451	0.00884956	0.0105147	0.0120942	0.0112179	0.0114577	0.00402145	0.00643382	0.00923594
chrM.15029	0.00623701	0.00860215	0.0113422	0.00673077	0.0162659	0.012381	0.0100925	0.0100937	0.0113052	0.0141494	0.0196375	0.0111857	0.00726895	0.00449583	0.00435098	0.00225734	0.0215873	0.0194805	0.0055332	0.00401606	0.0103037	0.00776119	0.00921659	0.0131488
chrM.15041	0.0120192	0.0216216	0.0123457	0.0119266	0.0175084	0.0126582	0.0135783	0.0189445	0.0137795	0.0116389	0.0138227	0.0234043	0.0134745	0.0193353	0.0136986	0.00106045	0.0174174	0.0150068	0.0157869	0.024127	0.0171518	0.0140845	0.0197513	0.0202218
chrM.15047	0.00472144	0.00133511	0.00522345	0.00180668	0.0118969	0.00893655	0.000788022	0.00878378	0.00390244	0.00440113	0.00477099	0.0097493	0.00283286	0.0071048	0.000677507	0.074229	0.00295683	0.00764388	0.00873786	0.0062383	0.00513347	0.000555247	0.00215827	0.0115756
chrM.15059	0.00675371	0.003861	0.00824629	0.00171527	0.0136205	0.0160881	0.00679245	0.0201823	0.00752587	0.00733721	0.0125523	0.0137615	0.0044843	0.0134153	0.00065445	0.0144256	0.00619021	0.0140785	0.00965517	0.00533175	0.00890208	0.00421941	0.00613915	0.0108043
chrM.15065	0.0132979	0.0184244	0.0155998	0.0153322	0.0233281	0.0225376	0.0177384	0.0326504	0.0197368	0.0202295	0.0190432	0.0203692	0.016696	0.0201525	0.0154143	0.104552	0.0220872	0.0210084	0.0189531	0.00983227	0.014947	0.00829016	0.0233489	0.0188791
chrM.15078	0.0122699	0.0130178	0.00353714	0.00408163	0.0129985	0.0143722	0.00684463	0.0061237	0.0071048	0.00865052	0.00618102	0.00574383	0.0138549	0.00506842	0.00777977	0.00521574	0.0133129	0.0136218	0.0160135	0.0119306	0.00803571	0.00674049	0.0125	0.00665927
chrM.15085	0.0108565	0.0103746	0.00295567	0.00244898	0.0166569	0.0161409	0.0127688	0.0078172	0.00781929	0.00818746	0.00522193	0.00667037	0.00874404	0.00642292	0.0117716	0.00283019	0.0076297	0.0118906	0.0128471	0.00692964	0.0131406	0.00748713	0.0091631	0.00487805
chrM.15112	0.00849421	0.00439802	0.0154291	0.00328677	0.00401261	0.0150273	0.00259909	0.0107914	0.00848176	0.00745199	0.00605536	0.00938967	0.00750751	0.0107527	0.00337458	0.00692841	0.00744048	0.0051161	0.00893551	0.0103306	0.0110357	0.00177384	0.00409117	0.015949
chrM.15126	0.0147448	0.0134553	0.0181558	0.0217028	0.01318	0.0152926	0.010665	0.0163551	0.167791	0.184446	0.0164573	0.0167683	0.020558	0.00969082	0.00874795	0.0111607	0.0113133	0.0129007	0.0117247	0.00662252	0.013278	0.0210619	0.0108139	0.0119295
chrM.15152	0.00496752	0.0027027	0.00679942	0.00346021	0.0119956	0.00191693	0.00683654	0.01875	0.00584795	0.0026738	0.00569676	0.00689995	0.00361795	0.00779102	0.0105018	0.0114336	0.00675024	0.00814901	0.0044428	0.00554156	0.00495868	0.00264784	0.00500556	0.00917899
chrM.15156	0.00766871	0.00766284	0.00543478	0.0103986	0.0101038	0.0134875	0.00888889	0.00690846	0.00940975	0.00637523	0.00629496	0.00650651	0.0168498	0.00656969	0.0107849	0.00574967	0.00880626	0.0102282	0.0089955	0.00673924	0.00674821	0.00534998	0.0101983	0.00833768
chrM.15170	0.127181	0.0980392	0.155043	0.0954466	0.14899	0.14856	0.0974659	0.172616	0.117958	0.127014	0.119326	0.181912	0.0904295	0.20278	0.0960591	0.141054	0.159114	0.137551	0.137285	0.148366	0.150132	0.0906643	0.118353	0.185084
chrM.15205	0.10995	0.0515708	0.0983264	0.0511152	0.123195	0.0793882	0.072373	0.106875	0.00465116	0.00680934	0.0994557	0.137318	0.068323	0.119257	0.0673203	0.10793	0.126192	0.173614	0.126111	0.10872	0.108121	0.0613527	0.0597659	0.125149
chrM.15215	0.00635593	0.00899281	0.0031881	0.00661626	0.00494132	0.00442152	0.0113314	0.0107053	0.00283286	0.00098264	0.00350175	0.00654308	0.00547731	0.00686741	0.00727032	0.00488672	0.00683761	0.00744532	0.0038693	0.0104348	0.00788566	0.00584795	0.00632111	0.00542823
chrM.15244	0	0	0	0	0.000691085	0.119217	0.000831255	0.00145243	0	0.000364166	0	0	0.107888	0.00125	0.000761615	0.000524109	0.000632911	0	0	0	0	0.000554939	0	0.00142349
chrM.15245	0.0498992	0.185663	0.0604326	0.0660888	0.0383543	0	0.196653	0.225146	0.0522466	0.0441123	0.0431131	0.051201	0	0.224528	0.165644	0.0608144	0.0336508	0.0404199	0.0307845	0.0498652	0.0477022	0.0607242	0.185435	0.0589504
chrM.15247	0.00783699	0.0153846	0.00780234	0.0211346	0.0106458	0	0.0144312	0.0120846	0.0341515	0.0347248	0.00800915	0.0103493	0	0.0187218	0.00627943	0.0162866	0.0142487	0.0117271	0.0101163	0.0117647	0.0113704	0.0118644	0.0192753	0.0125833
chrM.15263	0.0109066	0.0182648	0.00508906	0.00854701	0.019286	0.0194954	0.00830737	0.00396825	0.0162703	0.0101394	0.010828	0.0124896	0.019037	0.0091135	0.00851064	0.0112835	0.013899	0.00822562	0.00966495	0.012299	0.0127186	0.0182584	0.0217391	0.00591716
chrM.15265	0.0440141	0.0332481	0.0397112	0.0684932	0.0594427	0.00941915	0.0353303	0.0166436	0.0529197	0.0603015	0.0586081	0.0275545	0.017134	0.0273349	0.03698	0.0306977	0.0401786	0.0394858	0.0229148	0.0334672	0.0340659	0.0608944	0.0446927	0.0277778
chrM.15266	0.045053	0.0333333	0.0399516	0.0687623	0.0598131	0.00946372	0.0355487	0.0167364	0.053211	0.0611987	0.0586618	0.0288684	0.0171607	0.0284414	0.0373832	0.03087	0.0403587	0.0398887	0.0239631	0.0336927	0.0344828	0.0615385	0.0451977	0.0280112
chrM.15267	0.0398583	0.0243278	0.0500611	0.0295858	0.0510903	0.0839937	0.0356589	0.0658263	0.0293578	0.0182046	0.0146386	0.0473988	0.056338	0.0674286	0.0407524	0.0441315	0.0324385	0.0473538	0.052583	0.0378378	0.0659955	0.0279653	0.0426136	0.0522599
chrM.15278	0.00404449	0.00980392	0.00405405	0	0.0206585	0.00364964	0.00323102	0.00299401	0	0.00519818	0.0130475	0.00125	0.00177305	0.0025	0.00686106	0.00208551	0.00707547	0.00287081	0.00198216	0.0123648	0.00729927	0.00735294	0.00754148	0.00768049
chrM.15279	0.0123967	0.00853485	0.00825309	0.00214592	0.0281414	0.00566038	0.0133333	0.00152439	0.0253411	0.0196464	0.0235627	0.0127226	0.00362976	0.00379747	0.00530973	0.0106952	0.0190024	0.026087	0.00908174	0.00620155	0.00745342	0.00650054	0.0214724	0.00471698
chrM.15280	0.0123839	0.00851064	0.00820793	0.00214133	0.0281598	0.00564972	0.0133111	0.00151976	0.0251938	0.0195822	0.0232992	0.0126904	0.00364299	0.00379267	0.0053286	0.0107066	0.0189798	0.0260116	0.00910931	0.00618238	0.00742574	0.00651466	0.0215054	0.00470219
chrM.15281	0.025	0.012894	0.0316804	0.0365591	0.0316206	0.0698113	0.0253807	0.0263975	0.0156556	0.0227865	0.0278035	0.0205656	0.0350554	0.0280971	0.0179211	0.0218341	0.0192771	0.0193237	0.027439	0.0205696	0.0276035	0.0283533	0.0325581	0.0192308
chrM.15287	0.0362319	0.0361248	0.0429043	0.0408654	0.061826	0.0349345	0.0479042	0.0213144	0.0548246	0.0503282	0.0534653	0.0459941	0.0251572	0.0281481	0.0424628	0.0359356	0.042328	0.0547945	0.0250569	0.0479846	0.0441595	0.0449871	0.0697674	0.0294118
chrM.15301	0.00458716	0.00409836	0.002079	0.00285714	0.00485437	0.00284091	0	0	0.00485437	0.00330306	0.0033557	0.00199601	0.00261097	0.00185185	0	0.0016129	0.00304878	0.123711	0	0.00260417	0	0.00768049	0.00203252	0
chrM.15317	0.00738007	0.00266667	0.0146341	0.010453	0.0125847	0	0.00598802	0.0060423	0.00284091	0.00372439	0.00857843	0.0156658	0.00297619	0.0137363	0.00377358	0.00575816	0.0153257	0.0134731	0.00380952	0.00334448	0.00240964	0.00581395	0.0110497	0.00617284
chrM.15355	0.0060241	0	0.0191571	0.00497512	0.0187861	0.0114943	0	0.0108108	0	0.0060241	0.00149925	0.012931	0.00425532	0	0	0.00862069	0.00271739	0.0118812	0.0058651	0.00458716	0.00809717	0.00554017	0	0
chrM.15367	0.152416	0.160976	0.259259	0.123596	0.151724	0.0378788	0.0838323	0.170886	0.229787	0.236702	0.0334928	0.142857	0.164021	0.145946	0.100917	0.151815	0.201835	0.155093	0.106762	0.197861	0.136126	0.161812	0.159204	0.164773
chrM.15372	0	0	0.00581395	0.0241935	0.00740741	0.00970874	0.00787402	0	0.0181818	0.0141044	0.0016129	0.00649351	0.0121212	0.00704225	0	0.00398406	0	0.00249377	0	0	0	0	0	0
chrM.15374	0.0373832	0.0306748	0.0467836	0.04	0.0333333	0.0196078	0.0078125	0.0223881	0.0409091	0.057423	0.0161812	0.00653595	0.0419162	0.0357143	0.05	0.0198413	0.0459016	0.0347395	0.045082	0.0810811	0.0328947	0.05	0.0359281	0.0275862
chrM.15375	0.0574163	0.0679012	0.0963855	0.0325203	0.0223881	0.0204082	0.0238095	0.0151515	0.0372093	0.0213371	0.00324675	0.0675676	0.0493827	0.0642857	0.0375	0.0607287	0.0167224	0.00753769	0.029661	0.0694444	0.0463576	0.0595745	0.0363636	0.048951
chrM.15376	0.0829268	0.0931677	0.128049	0.0504202	0.0361905	0.0315789	0.0396825	0.0230769	0.0473934	0.0332851	0.00652529	0.0890411	0.0555556	0.0875912	0.038961	0.0829876	0.0234899	0.0152284	0.038961	0.0839161	0.0896552	0.0735931	0.0679012	0.0839161
chrM.15388	0.065	0.0822785	0.125	0.0598291	0.0392157	0.0120482	0.031746	0.0839695	0.0280374	0.0271903	0.00165289	0.0894309	0.0641026	0.0597015	0.0273973	0.0811966	0.0340136	0.0293333	0.0585586	0.0839161	0.0642857	0.0884956	0.0636943	0.0797101
chrM.15395	0.0824742	0.0723684	0.0784314	0.0877193	0.0407332	0.0240964	0.0569106	0.0465116	0.056872	0.0644172	0.015025	0.0956522	0.0705128	0.0514706	0.0285714	0.0577778	0.0446735	0.033241	0.0691244	0.101449	0.0882353	0.0720721	0.0454545	0.0748299
chrM.15404	0.0116279	0.00740741	0.0258621	0	0.0226244	0	0.00840336	0.0283019	0.0102564	0.00647249	0.00356506	0.0434783	0	0.025641	0.0163934	0.035533	0.0110294	0.0152439	0.0106952	0.00833333	0.0243902	0.0206186	0.00793651	0.0555556
chrM.15409	0.00574713	0	0.0344828	0.02	0.00915332	0.0126582	0.00833333	0.0294118	0.0052356	0.01	0.0017762	0.0333333	0.00729927	0.00847458	0.015873	0.015873	0.00378788	0.00615385	0.00546448	0.0330579	0.00826446	0.00502513	0	0.0393701
chrM.15421	0	0.0307692	0.00840336	0.0212766	0.0367816	0	0.016	0.010101	0.05	0.0465517	0.0037594	0.0357143	0.00740741	0.0173913	0	0.026178	0.0321285	0.0216049	0.010989	0	0.017094	0.0206186	0.04	0.0254237
chrM.15432	0.0117647	0	0	0	0.00738916	0.0144928	0.00787402	0	0	0.0093633	0.004	0	0.0325203	0.0176991	0	0.0110497	0	0.00647249	0.0289017	0.00961538	0.00917431	0.00529101	0.00819672	0.0190476
chrM.15437	0.0117647	0.0165289	0	0.0107527	0.0126263	0.0277778	0.0151515	0.0108696	0.0473373	0.0341556	0.0140562	0.0779221	0.008	0.0175439	0.0377358	0.0114286	0.00425532	0.00970874	0.00568182	0.00952381	0	0.0162162	0.017094	0.0196078
chrM.15463	0.00581395	0	0	0.0229885	0.00273224	0	0.00833333	0	0	0.0046729	0.00440529	0	0.015873	0.0277778	0.0166667	0.00609756	0	0.0103093	0.00621118	0.01	0.00961538	0.0121212	0.00917431	0
chrM.15472	0.00625	0.00869565	0	0.0243902	0.0084507	0	0	0.010989	0.0141844	0.0245098	0.00241546	0.0126582	0.00833333	0	0	0	0.0208333	0.0142857	0	0	0	0	0	0
chrM.15490	0.0189873	0.024	0.0144928	0.0131579	0.0275229	0.0169492	0	0.0340909	0.0227273	0.016	0.0138122	0.0116279	0	0.0423729	0	0.0119048	0.0168539	0.0158103	0.00666667	0.0232558	0.0224719	0.0246914	0.00943396	0.0315789
chrM.15497	0.025641	0.0152672	0.0291971	0.025	0.04	0	0.00833333	0.0113636	0.0775194	0.0727763	0.0373563	0	0.0265487	0.0232558	0.0178571	0	0.0677966	0.0472441	0.0268456	0.0344828	0.0111111	0	0	0
chrM.15516	0	0	0	0	0.00869565	0.0208333	0	0.0178571	0.0108696	0.0114943	0.039823	0	0	0	0	0	0.00892857	0	0.0243902	0	0	0.00699301	0	0
chrM.15524	0	0	0.0151515	0	0.01	0	0	0.0222222	0.025641	0.00512821	0.0135135	0	0	0.0136986	0	0	0.0240964	0	0	0.0208333	0	0	0	0
chrM.15526	0	0.0138889	0	0.0196078	0.00961538	0	0.0166667	0	0.0128205	0.0152284	0	0	0	0	0	0.0102041	0	0.02	0	0	0	0	0.0175439	0.0344828
chrM.15532	0.0186916	0	0	0.0188679	0.00909091	0	0	0	0	0	0.00666667	0	0.0163934	0	0.0588235	0	0	0	0.0240964	0	0.0545455	0	0.015873	0.03125
chrM.15537	0.0183486	0.025974	0.0138889	0.037037	0.0171674	0	0	0	0.0263158	0.029661	0.02	0.0212766	0.031746	0	0	0	0	0.0119048	0	0	0	0.0178571	0.0142857	0
chrM.15540	0.00892857	0	0	0.0163934	0.0119048	0	0.038961	0.0181818	0	0.0201613	0.0174419	0.016129	0	0.010989	0.0227273	0	0.0542636	0.0111111	0.0105263	0.0958904	0.0617284	0.00806452	0.025	0.0128205
chrM.15541	0.00869565	0	0	0.015625	0.0118577	0	0.0379747	0.0181818	0	0.02	0.0174419	0.016129	0	0.0108696	0.0222222	0	0.0530303	0.0111732	0.0105263	0.0921053	0.0609756	0.00826446	0.0243902	0.0126582
chrM.15542	0	0.0693069	0.0126582	0.078125	0.027027	0.0204082	0.0470588	0.0357143	0.0119048	0.019305	0.0327869	0.102941	0	0.0918367	0.0851064	0.0490196	0.0222222	0	0.0208333	0.0384615	0.0235294	0.0483871	0.0120482	0.0481928
chrM.15551	0	0	0	0	0.0159744	0.0322581	0	0	0	0.00569801	0.00442478	0	0	0.00826446	0	0.0078125	0	0.00413223	0.028777	0.0380952	0.00806452	0	0	0.00952381
chrM.15605	0	0.0056338	0	0	0.011236	0.00568182	0.00347222	0.0131004	0.00344828	0.00819672	0.00561798	0	0	0.00251256	0.00425532	0.00265252	0.0100251	0.00859107	0.0148883	0.00619195	0.00260417	0.00479616	0.012	0.00347222
chrM.15614	0.00423729	0	0.0026738	0.0049505	0.015894	0.0162162	0.00327869	0.0083682	0.0131579	0.00770925	0.0143885	0.00321543	0.00909091	0.0173267	0.00787402	0.00493827	0.00714286	0.00330033	0.00232019	0.00588235	0.00744417	0.00454545	0	0.00986842
chrM.15617	0.00417537	0.00271739	0.00512821	0	0.00917431	0.0106383	0	0.00420168	0.0096463	0.00652884	0.00530973	0.0125392	0	0.00726392	0	0	0.00938967	0.00486224	0.00449438	0.0058309	0.00240385	0.00666667	0.00775194	0.00325733
chrM.15658	0.00917431	0.00668151	0.00205339	0.00380228	0.00719424	0.0120968	0.0107527	0.00668896	0.0140515	0.00910596	0.0117955	0	0.0153257	0.00614754	0	0.00189036	0.0140845	0.0123001	0.00369004	0.00668151	0.0101833	0.00900901	0.014881	0.00797872
chrM.15677	0.00164474	0.00621118	0.00727273	0	0.0136116	0.0131148	0.00970874	0	0.00612245	0.00448096	0.00566893	0	0.0174216	0	0.0102302	0.00170068	0.0108865	0.0107066	0.00805153	0.0040568	0.00551471	0.00328407	0.0106952	0
chrM.15684	0.00630915	0.00803213	0.00175131	0.00327869	0.00687285	0.00619195	0.00232019	0.00273224	0.00194553	0.00582242	0.00537057	0.00210084	0.010101	0.00720721	0.0047619	0	0.00297177	0.00816327	0.00607903	0.00385356	0.00723327	0.0015456	0.0128205	0.00473934
chrM.15695	0.00898204	0.00381679	0.00338983	0.00920245	0.00566802	0.00298507	0.0111359	0.00251889	0.00182815	0.00281889	0.00203459	0.0019685	0.0127796	0.00176056	0.00445434	0.00156986	0.00428571	0.00480769	0.0056899	0.00910747	0.00521739	0.00291121	0.0164319	0.00228833
chrM.15717	0.00542741	0.0123894	0.0212121	0.0138504	0.0086145	0.0212202	0.0145228	0.0104603	0.00304878	0.0103426	0.0105263	0.0185497	0.0146628	0.01473	0.0114068	0.00704225	0.0127877	0.0170503	0.0108043	0.0117057	0.0135338	0.00517464	0.0205339	0.0293501
chrM.15739	0.0111663	0.00966184	0.0110193	0.00257069	0.00907323	0.00244499	0.00373134	0.00557621	0.0120643	0.0104348	0.0100853	0.0189504	0.00539084	0.0164179	0.0353698	0.0148515	0.0102273	0.00920952	0.00914634	0.0234604	0.0201613	0.00236967	0.00902527	0.0127737
chrM.15751	0.0104651	0.00930233	0.0141753	0.0171149	0.0165239	0.0213777	0.00178571	0.0105079	0.0162907	0.00882029	0.010167	0.0262794	0.015625	0.0225989	0.0153139	0.0164127	0.0130011	0.0131579	0.0201149	0.0150479	0.011465	0.00675676	0.011745	0.0173913
chrM.15784	0.0219146	0.0778443	0.0752688	0.0599078	0.0504695	0.0258824	0.0611205	0.0661017	0.0402235	0.0391943	0.0418702	0.110041	0.0365535	0.0985714	0.0589888	0.0631342	0.054878	0.0719831	0.0605214	0.0554804	0.0199734	0.0718954	0.0633914	0.0217786
chrM.15864	0.00482759	0.00856531	0.00357462	0.0157233	0.0168279	0.0111266	0.0177453	0.00541712	0.0112652	0.0116414	0.0103448	0.00477099	0.0136571	0.0031185	0.00620018	0.00523952	0.0152207	0.00896861	0.00479452	0.00438982	0.00764656	0.0103011	0.00971817	0.00307062
chrM.15867	0.00672948	0.00526316	0.00172861	0.00609756	0.00748441	0.00670241	0.00920245	0.0010627	0.0042735	0.00498275	0.000983284	0.00183486	0.014556	0.003	0.00952381	0	0.00821509	0.00503637	0.00604027	0.00767918	0.00578991	0.00778816	0.011215	0.0019861
chrM.15868	0.00662691	0.00520291	0.0016835	0.00605144	0.00783828	0.00655308	0.00910931	0.00105042	0.0042517	0.00494673	0.000982801	0.00180668	0.0143885	0.00294695	0.00936968	0	0.00814212	0.00554939	0.00598007	0.00756939	0.00568643	0.00769231	0.010929	0.00194932
chrM.15869	0.0105056	0.00828157	0.00250627	0.010479	0.00943783	0.0195567	0.0110775	0.00416233	0.0110076	0.00491308	0.00537372	0.00359066	0.0114449	0.00776699	0.0101609	0.00629811	0.00734754	0.00886918	0.0145406	0.00916667	0.012087	0.00612089	0.00724638	0.00678952
chrM.15901	0.00372539	0.00742574	0.00203666	0.00236967	0.00918079	0.0133745	0.00684932	0.00183486	0.00543478	0.00400267	0.00227066	0.00769823	0.0100334	0.00473934	0.0110619	0.00627496	0.00595238	0.00691017	0.00963719	0.00866426	0.00540906	0.00262812	0.00228137	0.0048583
chrM.15934	0.0118317	0.00745257	0.00670391	0.00485437	0.00963631	0.0117746	0.00668151	0.0172272	0.0122832	0.00611176	0.00163934	0.00200267	0.00696864	0.00659196	0.00829611	0.0076555	0.00680272	0.00180668	0.00451807	0.00375235	0.00729927	0.000564653	0.00338295	0.012154
chrM.15937	0.0030648	0.00745763	0.000554631	0.00481232	0.00404984	0.00841751	0.0074129	0.00413223	0.00724113	0.004363	0.011575	0.0162162	0.00692641	0.00595238	0.00837629	0.00623202	0.00497822	0.0155039	0.0178754	0.0197076	0.00677201	0.00623583	0.00338524	0.00474255
chrM.15938	0.00347072	0.00740741	0.00109589	0.00472144	0.00403727	0.00835422	0.00957996	0.00494234	0.00724638	0.00434153	0.0120632	0.0169837	0.00689061	0.00721311	0.00899165	0.00668258	0.00496894	0.0164911	0.0185185	0.0204604	0.00784314	0.00627138	0.00337382	0.00473293
chrM.15939	0.0047373	0.00867245	0.00434311	0	0.00339926	0.003314	0.00293686	0.000816993	0.00360231	0.00230083	0.00540091	0.0101146	0.011976	0.00195185	0.00445293	0.00283822	0.00435053	0.0114051	0.0225641	0.0242967	0.00501393	0.00848896	0.00539084	0.00401606
chrM.15940	0.0386266	0.0451527	0.0340909	0.0267775	0.0299845	0.0514096	0.025641	0.0424837	0.0136103	0.0169443			0.0435154	0.0344156	0.0374128	0.0331283	0.0298693				0.0424107		0.0443548	0.0287818
chrM.15941	0.00470488	0.00924092	0.00377358	0	0.0037037	0.00330579	0.00366032	0	0.00356888	0.0025729	0.0102965	0.0264026	0.00934579	0.00129282	0.0050665	0.00188947	0.00248293	0.0140335	0.0258621	0.0234177	0.0039019	0.0138504	0.00402145	0.0040107
chrM.15962	0.0352113	0.0509677	0.0224261	0.0272887	0.0279677	0.04095	0.0366197	0.0328263	0.0221904	0.0254068	0.0232264	0.0279766	0.0398671	0.0294486	0.0469925	0.0252594	0.027441	0.032345	0.0531476	0.039548	0.0380101	0.0260445	0.0340136	0.0274431
chrM.15970	0.00540765	0.00900901	0.0101215	0.00954861	0.0056391	0.00655201	0.00497866	0.0104754	0.0043573	0.00400802	0.00604752	0.0133333	0.00665557	0.0113422	0.00820707	0.00993228	0.00453662	0.00721696	0.0179894	0.00822264	0.0090549	0.00547046	0.00891632	0.00880162
chrM.15983	0.00504414	0.00578035	0.00347395	0.00253593	0.00281602	0.00483871	0.00286738	0.0112994	0.000726744	0.00257732	0.00305277	0.00406229	0.00246103	0.014944	0.00699301	0.00631199	0.00656168	0.0040724	0.00639659	0.00319285	0.00340136	0.00439319	0.00417246	0.00945307
chrM.15992	0.0188363	0.0102828	0.0152259	0.00922819	0.0150094	0.0201126	0.0144092	0.0154849	0.0138282	0.0146216	0.0201049	0.0377868	0.0155483	0.0204969	0.0235969	0.0181653	0.0183968	0.0239711	0.0327429	0.0249361	0.0153148	0.0186813	0.0139567	0.0209318
chrM.15997	0.00419287	0.00772698	0.000488759	0.00581879	0.00280461	0.00718276	0.00361272	0.00243704	0.000729395	0.00286369	0.00438404	0.00672948	0.00567721	0.00555213	0.00633312	0.00453104	0.00263331	0.0107817	0.0123789	0.00762873	0.00226501	0.00934066	0.00279916	0.00271003
chrM.16033	0.0106383	0.0148675	0.0107949	0.0136986	0.0122476	0.0158465	0.0151286	0.00771208	0.00943396	0.010388	0.0126345	0.0157859	0.0225941	0.0115082	0.014531	0.00759013	0.0112202	0.0143062	0.0125858	0.0150033	0.014068	0.0124153	0.0157539	0.0100287
chrM.16047	0.00900474	0.00670241	0.00572618	0.00272975	0.0132358	0.00797166	0.00479233	0.00358423	0.00342173	0.00779221	0.00750375	0.0100575	0.0061082	0.00935162	0.0124827	0.0070035	0.0118343	0.00645161	0.00845921	0.00135685	0.00746733	0.00359281	0.00391543	0.00749064
chrM.16055	0.0030581	0.00355366	0.00508762	0.00594059	0.0032955	0.00651769	0.00862813	0.00289296	0.0018622	0.00212164	0.00552181	0.00380518	0.00552486	0.00456621	0.00747384	0.00372142	0.00312989	0.00211082	0.00900901	0.00804094	0.00877785	0.00458716	0.00670578	0.0071599
chrM.16092	0.009319	0.0178069	0	0.00949796	0.0197309	0.025393	0.0192077	0.00536913	0.00127877	0.0102489	0.00829563	0.0143296	0.0121507	0.0107349	0	0.00842912	0.0127827	0.0188067	0.0074813	0.00817996	0.0164234	0.00664767	0.0149942	0.0181818
chrM.16137	0.00409277	0.00796178	0.00385109	0	0.00479781	0.00813008	0.0165975	0.00461894	0.00384615	0.00685518	0.00606796	0	0.00416667	0	0.00320513	0.00288184	0.00504202	0.00291545	0.00694444	0	0.0174326	0.00559701	0.00628931	0.0018018
chrM.16162	0.0341615	0.0181269	0.012931	0.0265487	0.0310825	0.0316901	0.0486891	0.00398406	0.0309598	0.0223881	0.0328542	0.00625	0.0334728	0.0327869	0.0100251	0.0176991	0.00930233	0.029595	0.0289855	0.0332326	0.0178571	0.0334448	0.0191571	0.0110294
chrM.16166	0	0.00413223	0.00729927	0.019802	0.0154211	0.00403226	0.0046729	0.00877193	0.00980392	0.00164204	0.00436681	0.0143369	0.00947867	0.00222222	0	0	0.00591716	0.00175439	0.0111421	0.0295203	0.00460829	0.015444	0	0
chrM.16167	0	0.00434783	0.0474934	0.0748663	0.0283951	0.0786026	0.00990099	0.0324074	0.0244755	0.0276817	0.0410959	0.0804598	0.0940594	0.0091954	0	0.00355872	0.0127389	0.0511883	0.0684524	0.0909091	0.0368421	0.0528455	0.0112994	0.0186047
chrM.16169	0.011236	0	0.0280374	0.0127389	0.0262794	0.0205128	0	0.0747126	0.0202429	0.0590631	0.0126582	0.0277778	0	0	0	0.00454545	0	0.0265306	0.027027	0.0182648	0.0268456	0.037037	0.0390625	0.0263158
chrM.16170	0.0176471	0	0.0345912	0.0201342	0.0613409	0.0213904	0.00609756	0.100592	0.0290456	0.0903361	0.0207254	0.056872	0.0116959	0.0102564	0.00387597	0.0140845	0	0.0375	0.0342466	0.0322581	0.0547945	0.0619048	0.0472441	0.0413793
chrM.16172	0	0	0	0	0	0	0	0	0	0	0	0	0.00641026	0	0.190722	0	0	0.00226244	0	0	0	0	0	0
chrM.16173	0	0	0.0253623	0.0300752	0.00818331	0.0123457	0.027972	0	0.0185185	0	0.00862069	0.0441989	0.0131579	0.0164384	0	0	0	0.0117647	0.011811	0.0104712	0	0.00505051	0	0
chrM.16180	0.0961538	0	0.00436681	0	0.00395257	0.0223881	0	0	0	0.00539084	0	0.0138889	0.0149254	0	0	0.0746269	0.195402	0.00280112	0.0149254	0	0.0416667	0.00632911	0.0481928	0.0222222
chrM.16183	0.0449438	0	0.0230415	0	0.0151844	0	0.010101	0	0.0225989	0.0116959	0.00704225	0.0215827	0.0333333	0	0.024	0.017094	0.108434	0.00309598	0.0473684	0.0075188	0.0116279	0.0205479	0.0131579	0
chrM.16184	0.0537634	0.00724638	0.0676329	0.0215054	0.0501139	0.0869565	0.03125	0	0.0535714	0.0483384	0.040293	0.057971	0.0521739	0	0.0775862	0.0168067	0.105882	0.0673077	0.0967742	0.057377	0.0121951	0.0571429	0.0135135	0
chrM.16185	0.0322581	0	0	0	0.00231481	0	0.0106383	0	0	0.00306748	0.00373134	0	0	0	0	0.00862069	0.0344828	0	0	0	0.0126582	0	0.0135135	0
chrM.16187	0.0337079	0	0	0	0	0	0	0	0	0	0	0.00869565	0	0	0	0	0	0	0	0	0.04	0	0.028169	0.0298507
chrM.16188	0.0227273	0	0	0	0.00534759	0.0111111	0	0	0	0.00377358	0.012766	0.01	0	0	0	0	0	0	0	0.0106383	0.0735294	0.00961538	0.0571429	0.047619
chrM.16189	0.0113636	0.0708661	0	0	0.00555556	0.011236	0.0405405	0.0545455	0	0.00403226	0.0132159	0.0105263	0	0	0	0	0.0116279	0	0	0.011236	0.136364	0.00980392	0.171429	0.213115
chrM.16190	0	0	0.00689655	0	0.0304709	0	0	0	0.0300752	0.0283401	0.00892857	0	0.0344828	0.0212766	0	0	0	0.00816327	0.0151515	0	0	0.00990099	0	0
chrM.16202	0.0117647	0	0	0	0.0108303	0	0.0266667	0	0.0206186	0	0.00561798	0.015625	0.0133333	0.00485437	0.010989	0	0	0.00571429	0.0183486	0.015873	0	0.03125	0	0
chrM.16221	0	0	0.0588235	0.0238095	0.00520833	0.0185185	0.0153846	0	0.012987	0.00578035	0.00769231	0.0434783	0	0.0428571	0.015873	0	0	0.00787402	0.0108696	0.0172414	0	0.0227273	0	0
chrM.16246	0.025	0.00746269	0	0	0.00487805	0.0169492	0.0133333	0.0192308	0.0181818	0.0336538	0	0	0	0.00833333	0	0	0	0.0176991	0	0	0.0120482	0	0	0.0181818
chrM.16252	0.0568182	0	0.0114943	0	0.0185185	0.015625	0.0120482	0	0	0.0162602	0.00763359	0	0	0.016129	0	0	0.0254237	0.0169492	0.0309278	0	0	0	0.0126582	0
chrM.16257	0	0	0	0	0.0144928	0	0	0.0405405	0	0.028	0	0	0	0	0	0	0	0	0	0	0.04	0	0	0
chrM.16258	0	0	0	0	0.0144231	0	0	0.038961	0	0.028	0	0	0	0	0	0	0	0	0	0	0.04	0	0	0
chrM.16259	0.0315789	0	0.0555556	0.0243902	0.0900474	0.0491803	0.011236	0.1375	0	0.0775194	0.0731707	0.06	0.0555556	0.0350877	0.0307692	0.0138889	0.102362	0.131579	0.0416667	0.047619	0.116279	0.043956	0.0243902	0.016129
chrM.16266	0.00869565	0	0	0	0.0212766	0.0136986	0	0.0380952	0.027027	0.0134228	0	0.0344828	0	0.00806452	0.0126582	0.0120482	0.0266667	0.0403226	0.0277778	0.0107527	0.0235294	0	0	0
chrM.16273	0.0136054	0	0.0434783	0.0169492	0.00727273	0.025	0	0.0230769	0	0	0.00609756	0	0.00917431	0.0212766	0	0	0.0331492	0	0.0229008	0.0247934	0.0147783	0	0.0144928	0
chrM.16283	0.00452489	0.00420168	0.017341	0	0.0192837	0.025641	0.015873	0	0	0.00453515	0	0	0	0.00487805	0	0	0	0.0159574	0.00617284	0	0	0	0.0149254	0
chrM.16286	0	0.0846774	0	0	0.00789474	0	0.00719424	0.00414938	0	0.00430108	0	0	0	0.110132	0.00574713	0	0.0124224	0.00469484	0.0172414	0.0380952	0	0	0	0.00543478
chrM.16290	0.0261194	0	0.0497738	0.040404	0.0572139	0.0784314	0.0529412	0	0.0769231	0.0155642	0.0622568	0.0956522	0.0833333	0	0.263636	0.110429	0.0539773	0.105263	0.137255	0.106557	0.0233918	0.0625	0.00809717	0.00473934
chrM.16292	0	0	0.025	0.0344828	0.0227273	0	0.0331492	0	0.0596026	0	0.040293	0.0694444	0	0	0.0769231	0.0546448	0.00531915	0.0604839	0.0753138	0.0750988	0	0.0777202	0	0
chrM.16293	0	0	0.0245902	0.0336134	0.0224215	0	0.0552486	0	0.0596026	0	0.040293	0.0675676	0	0	0.0854701	0.0540541	0.00519481	0.0592885	0.0734694	0.078125	0	0.0769231	0	0
chrM.16294	0.00330033	0.188153	0.0277778	0.032	0.0152174	0	0	0.00353357	0.0387097	0	0.0107143	0.0126582	0	0.00348432	0	0.0102564	0.00767263	0.0307692	0.0119048	0.0115385	0.0027027	0.0100503	0	0
chrM.16296	0.00297619	0	0.0108696	0.0217391	0.0117878	0.00510204	0.00490196	0.0031348	0.0231214	0	0.013289	0	0	0	0	0.0684932	0	0.0106007	0.0774648	0.0390071	0	0.0301724	0	0
chrM.16297	0.0116959	0.00320513	0.0181818	0.028777	0.0193798	0.0304569	0.00980392	0.00310559	0.0231214	0.00158983	0.0165563	0	0.010929	0.00316456	0	0.0681818	0	0.0140845	0.0761246	0.0459364	0.00692841	0.0384615	0	0.0141844
chrM.16316	0.00793651	0.0171149	0.00968523	0.005	0.0383523	0.0037594	0.0103093	0.00735294	0.0204082	0.018226	0.0137615	0.00338983	0.00364964	0	0	0.00268817	0.00559701	0.0223881	0.0120482	0.010101	0.00891266	0.019337	0.00444444	0.0128866
chrM.16323	0.00883392	0.00672646	0.0042735	0	0.0199253	0.0100671	0.00617284	0	0.00743494	0.00912201	0.00208768	0	0.00668896	0.00384615	0	0.00456621	0.00841751	0.0131004	0.0126316	0.00469484	0.00647249	0.00472813	0.00206612	0
chrM.16349	0.00492005	0.003125	0.0089153	0.00787402	0.0127157	0.0075188	0.00990099	0.00347826	0	0.00252525	0.0101744	0.00413223	0.00257069	0.00568182	0.00970874	0.00146628	0.0104575	0.00765697	0.00284091	0.00707965	0	0.00326264	0.00155039	0.00330033
chrM.16362	0	0	0.00246305	0	0.000796178	0.00221729	0	0	0	0.00147384	0.0656566	0.0599315	0.00231481	0	0	0	0	0.0572917	0.0843521	0	0.00107411	0.00134409	0	0
chrM.16363	0.0230126	0.0223152	0.0242424	0.0294737	0.010293	0.0284464	0.0284281	0.0105422	0.014218	0.0183284	0	0	0.0526316	0.00377358	0.0143678	0.0257913	0.0186916	0	0	0.0180723	0.0299145	0.0157274	0.00672043	0.0167598
chrM.16375	0.0494767	0.0672372	0.037461	0.0531136	0.0381471	0.0398482	0.0740203	0.0362416	0.043299	0.083944	0.0501089	0.0373692	0.121339	0.0401786	0.0461725	0.072	0.0491118	0.0556174	0.0634921	0.0332889	0.0650651	0.0476731	0.0495283	0.0327456
chrM.16388	0.000823045	0.060241	0.13856	0.0903226	0.14997	0.00171821	0.0694981	0.0734266	0	0.00120919	0.0772201	0.0864041	0.00382409	0.146146	0.162252	0.116795	0.12218	0.0799239	0.116364	0.124413	0.000900901	0.0827653	0.0486815	0.00225225
chrM.16455	0.144231	0.108878	0.148603	0.134483	0.240018	0.135	0.107446	0.133891	0.189262	0.181612	0.192872	0.137662	0.101604	0.140636	0.133748	0.169601	0.182909	0.21231	0.132242	0.110553	0.114817	0.118412	0.123226	0.128039
chrM.16458	0.0311978	0.0183946	0.0109141	0.0137773	0.00709849	0.0362954	0.0178908	0.0150502	0.0133511	0.0158371	0.00631579	0.0162532	0.0290621	0.0253879	0.0470316	0.0228204	0.0075358	0.00892244	0.0293934	0.0333611	0.0401274	0.0129428	0.0156951	0.0242522
chrM.16470	0.0366182	0.0333605	0.0166223	0.0331126	0.0297927	0.0481348	0.034296	0.0302041	0.0370844	0.0338379	0.0299932	0.0165017	0.0310881	0.0245065	0.0378058	0.011745	0.0286976	0.03	0.0308717	0.0411955	0.0489896	0.0294889	0.0461538	0.0202177
chrM.16471	0.0113025	0.0105691	0.00265428	0.00110375	0.00388433	0.0168269	0.00810811	0.0040783	0.00383632	0.00445633	0.00476515	0.000823045	0.00259067	0.00408163	0.0096225	0	0.00957996	0.00334001	0.00604961	0.0153102	0.0159314	0.00459016	0.011713	0.00466563
chrM.16516	0.0147059	0.314241	0.503006	0.0327314	0.0177491	0.416575	0.3125	0.511876	0.0112219	0.0115607	0.381597	0.494012	0.365947	0.00798526	0.0106534	0.516198	0.411318	0.401116	0.388729	0.379666	0.0125	0.311097	0.0272011	0.518969
chrM.16523	0.00648999	0.00403226	0.00343407	0.007109	0.0131579	0.00568828	0.00348129	0.0059778	0.00887199	0.00867976	0	0.00469484	0.00524934	0.0119949	0.00877193	0.00221361	0.00286738	0.00572519	0.00299401	0.00819672	0.0109223	0.00468227	0.0122137	0.00375657
chrM.16526	0.0332244	0.00324412	0.00760194	0	0.0310816	0.00345622	0.0035057	0.00860585	0.010296	0.0180556	0.00921332	0.000789266	0.00526316	0.0593434	0.0311111	0.00444444	0.00144509	0.00384615	0.00180832	0.00413565	0.0299878	0.00201342	0.00154799	0.00981132
chrM.16527	0	0.100737	0.0990928	0	0	0.0952381	0.0785525	0.106034	0	0.000932401	0.176051	0.111732	0.102122	0.00127632	0	0.129827	0.123077	0.152314	0.090799	0.0741049	0.00124146	0.117925	0.000783085	0.0861678
chrM.16546	0.0137457	0.0103538	0.0103397	0.0122283	0.012605	0.0091954	0.0148699	0.00996377	0.00551724	0.01128	0.00759301	0.00414938	0.0151099	0.00199071	0.0141509	0.00710059	0.00620636	0.0173103	0.0256731	0.0198276	0.0108974	0.013034	0.0258118	0.00851393
