# Supplementary material for: Underlying Data for Sequencing the Mitochondrial Genome with the Massively Parallel Sequencing Platform Ion Torrent™ PGM™
Source: BMC Genomics. 2015 Jan 15;16(Suppl 1):S4. doi: 10.1186/1471-2164-16-S1-S4 (PMC4315160; doi:10.1186/1471-2164-16-S1-S4)
Supplement: Additional file 3 — Table S3 156 positions showing high false deletion ratio. [file 1471-2164-16-S1-S4-S3.xlsx]

## Sheet: Additional file 3
Table S3: 156 positions showing high false deletion ratio.
Chr:Co	Length (Nucleotide)	Sample 1	Sample 2	Sample 3	Sample 4	Sample 5	Sample 6	Sample 7	Sample 8	Sample 9	Sample 10	Sample 11	Sample 12	Sample 13	Sample 14	Sample 15	Sample 16	Sample 17	Sample 18	Sample 19	Sample 20	Sample 21	Sample 22	Sample 23	Sample 24
chrM.11635	2 (C)	0.788551	0.719203	0.791938	0.73494	0.604061	0.744681	0.735967	0.776471	0.617647	0.666179	0.641119	0.743631	0.704188	0.752961	0.619224	0.769767	0.641791	0.579509	0.57754	0.820741	0.835098	0.75	0.277108	0.765494
chrM.9546	3 (G)	0.556196	0.57754	0.25098	0.179641	0.732394	0.63354	0.526012	0.65	0.724211	0.74502	0.753165	0.659026	0.528529	0.605114	0.580645	0.614118	0.7552	0.732759	0.629179	0.582803	0.590604	0.560575	0.512262	0.653968
chrM.7343	4 (A)	0.416244	0.526854	0.55534	0.580645	0.434949	0.41369	0.53352	0.507732	0.407477	0.497727	0.397196	0.504785	0.518349	0.407921	0.411602	0.520243	0.299534	0.40878	0.433249	0.339888	0.443532	0.608547	0.0735135	0.49697
chrM.6957	2 (G)	0.425747	0.376016	0.47217	0.355719	0.380069	0.46055	0.427871	0.464115	0.370796	0.383744	0.381859	0.465737	0.385449	0.463636	0.476562	0.459016	0.405293	0.377533	0.421257	0.472861	0.461255	0.363588	0.366935	0.470862
chrM.7077	2 (G)	0.395565	0.262882	0.502498	0.411674	0.473054	0.347339	0.241114	0.320836	0.435897	0.455078	0.459596	0.508311	0.348131	0.561257	0.28547	0.468564	0.510756	0.457074	0.483412	0.499397	0.384546	0.400806	0	0.376246
chrM.12629	2 (G)	0.423218	0.349614	0.347483	0.302703	0.430055	0.477707	0.00914077	0.392917	0.42515	0.362759	0.419952	0.4	0.384248	0.435958	0.361186	0.420732	0.394949	0.462532	0.450673	0.403871	0.397727	0.337247	0.403974	0.405899
chrM.8252	3 (C)	0.398858	0.426276	0.455803	0.429109	0.358689	0.420085	0	0.152108	0.3982	0.376243	0.384311	0.43259	0.419608	0.167217	0.441176	0.418623	0.406946	0.349842	0.414334	0.5	0.447837	0.435262	0.45602	0.41332
chrM.9906	2 (G)	0.411199	0.360907	0.407505	0.33964	0.387749	0.395864	0.325162	0.414861	0.30165	0.322415	0.299002	0.467676	0.357776	0.431217	0.375958	0.39555	0.344668	0.341722	0.394164	0.418468	0.379412	0.350254	0.355569	0.410552
chrM.2318	4 (A)	0.363636	0.411538	0.398614	0.185065	0.195093	0.407115	0.268229	0.548673	0.238512	0.196802	0.2	0.505423	0.277612	0.525758	0.511294	0.490385	0.159509	0.212471	0.47046	0.553846	0.421739	0.386724	0.425651	0.478261
chrM.5253	3 (C)	0.416667	0.180952	0.493671	0.310345	0.25641	0.342857	0.34	0.436364	0.268293	0.233945	0.231959	0.508772	0.378788	0.333333	0.416667	0.5	0.234899	0.364238	0.433962	0.268657	0.264151	0.384	0.428571	0.45283
chrM.11643	3 (C)	0.431765	0.367159	0.42228	0.426859	0.203767	0.429688	0.374207	0.454012	0.239175	0.279881	0.25641	0.405272	0.363158	0.416107	0.00842105	0.433806	0.280822	0.188172	0.293173	0.474627	0.482389	0.430425	0.351946	0.460884
chrM.26	2 (C)	0.362957	0.365962	0.350049	0.338789	0.307323	0.382267	0.325615	0.403162	0.343284	0.332407	0.285844	0.378771	0.373313	0.363285	0.388409	0.331066	0.269694	0.315789	0.30563	0.376598	0.407637	0.378728	0.325792	0.372483
chrM.8233	5 (A)	0.414482	0.331818	0.37078	0.303347	0.30481	0.439394	0.2	0.246362	0.277672	0.245992	0.285636	0.388889	0.322034	0.248985	0.431933	0.378378	0.271018	0.269091	0.407666	0.470169	0.458686	0.327784	0.356202	0.381971
chrM.13026	4 (C)	0.466418	0.0665138	0.423598	0.0807799	0.326087	0.506787	0.0810811	0.458667	0.247283	0.29884	0.260135	0.31117	0.0876623	0.472727	0.482759	0.41649	0.331738	0.335537	0.445255	0.488017	0.487805	0.0656934	0.113208	0.419271
chrM.9248	3 (C)	0.405172	0.215217	0.265343	0.238806	0.285185	0.37931	0.225248	0.287805	0.279255	0.245545	0.288336	0.318182	0.214545	0.304435	0.350584	0.302589	0.306748	0.271053	0.358844	0.428135	0.391393	0.263063	0.209195	0.289926
chrM.10555	3 (C)	0.28271	0.305402	0.332677	0.386905	0.231439	0.25	0.329975	0.258778	0.266927	0.279484	0.29055	0.269191	0.306452	0.302772	0.310825	0.282258	0.253548	0.256175	0.267581	0.304433	0.366224	0.340627	0.288377	0.256997
chrM.3391	2 (G)	0.264912	0.339378	0.249551	0.313783	0.29543	0.348066	0.314706	0.226829	0.336673	0.37678	0.183951	0.283784	0.267717	0.257019	0.270161	0.253086	0.39897	0.2	0.368	0.33012	0.279874	0.226837	0.325871	0.220297
chrM.13035	4 (C)	0.444444	0.115741	0.392157	0.10411	0.281013	0.427632	0.108939	0.472393	0.194986	0.236627	0.201049	0.273481	0.101695	0.410256	0.416988	0.35	0.276144	0.237762	0.411321	0.44152	0.39604	0.111111	0.108511	0.407713
chrM.10349	2 (C)	0.291429	0.252822	0.278392	0.258681	0.308318	0.308099	0.247774	0.259684	0.315609	0.319783	0.325148	0.309556	0.245723	0.256927	0.285344	0.234615	0.340992	0.321716	0.34277	0.319264	0.294174	0.251589	0.206683	0.27654
chrM.12084	5 (C)	0.346801	0.251437	0.29303	0.263285	0.258922	0.390995	0.226929	0.302671	0.287281	0.284989	0.275641	0.248811	0.236052	0.313505	0.35611	0.242158	0.28355	0.232162	0.310552	0.363273	0.350633	0.249423	0.143948	0.286744
chrM.4879	5 (C)	0.311075	0.295848	0.28294	0.335821	0.197772	0.29932	0.308958	0.283154	0.195956	0.146718	0.164292	0.302083	0.332553	0.289735	0.215531	0.33931	0.137412	0.187656	0.322105	0.289673	0.253756	0.350769	0.276106	0.320463
chrM.16516	3 (G)	0.0147059	0.314241	0.503006	0.0327314	0.0177491	0.416575	0.3125	0.511876	0.0112219	0.0115607	0.381597	0.494012	0.365947	0.00798526	0.0106534	0.516198	0.411318	0.401116	0.388729	0.379666	0.0125	0.311097	0.0272011	0.518969
chrM.9411	2 (G)	0.35061	0.264646	0.349376	0.228715	0.206494	0.349684	0.247748	0.330935	0.186287	0.118207	0.119383	0.240039	0.245308	0.358238	0.252489	0.317473	0.2107	0.139578	0.279678	0.353846	0.362267	0.154173	0.274859	0.331402
chrM.3175	3 (A)	0.223823	0.29576	0.263804	0.295775	0.275284	0.216387	0.266985	0.257908	0.28403	0.282585	0.28562	0.229648	0.24763	0.250242	0.212976	0.248993	0.298646	0.287363	0.213001	0.270677	0.256257	0.300555	0.271444	0.22795
chrM.6303	3 (G)	0.329289	0.0386473	0.253659	0.164875	0.428994	0.274725	0.16208	0.254647	0.372396	0.374613	0.363095	0.264916	0.221831	0.00186916	0.233668	0.254125	0.360862	0.351003	0.259615	0.28629	0.292842	0.189435	0.160819	0.323591
chrM.7824	3 (C)	0.293011	0.270195	0.296842	0.310345	0.180702	0.228916	0.0666667	0.25	0.176904	0.252841	0.237522	0.221843	0.21097	0.261745	0.331878	0.275281	0.197898	0.205307	0.273092	0.530184	0.293333	0.269912	0.21875	0.288235
chrM.11438	3 (G)	0.281356	0.177358	0.333996	0.172185	0.274769	0.204545	0.162162	0.316489	0.322314	0.264881	0.288431	0.271318	0.184783	0.289352	0.261307	0.332845	0.213573	0.294613	0.282511	0.00847458	0.20202	0.191882	0.195251	0.272941
chrM.11512	5 (C)	0.209765	0.242553	0.212411	0.185185	0.202733	0.271552	0.233146	0.219101	0.155172	0.176784	0.156522	0.327128	0.224832	0.299252	0.258675	0.244248	0.206557	0.206442	0.240705	0.356061	0.335766	0.218876	0.227979	0.257485
chrM.8028	5 (C)	0.289621	0.00590406	0.308039	0.301205	0.291944	0.276243	0.269415	0.00846262	0.272628	0.254133	0.267284	0.318803	0.297199	0.00535332	0.250416	0.332011	0.239252	0.270712	0.277045	0.237678	0.278206	0.282821	0.00580431	0.30038
chrM.8272	5 (C)	0.288199	0.148718	0.25	0.1562	0.172185	0.327835	0.36536	0	0.191131	0.192945	0.195971	0.24679	0.145288		0.31457	0.233825	0.163949	0.179815	0.286899	0.372129	0.346598	0.193636	0.182857	0.2849
chrM.3168	5 (C)	0.172628	0.261947	0.231495	0.263228	0.252422	0.164835	0.246138	0.205687	0.310275	0.283567	0.264198	0.196787	0.217391	0.208531	0.148936	0.215511	0.292018	0.26841	0.149028	0.185907	0.174775	0.255765	0.228926	0.190083
chrM.9555	4 (C)	0.168539	0.24933	0	0	0.299435	0.181818	0.238938	0.254167	0.338843	0.317557	0.332921	0.231608	0.166667	0.238095	0.160494	0.277273	0.344461	0.231944	0.139053	0.190332	0.243827	0.256842	0.246499	0.279141
chrM.4548	6 (T)	0.20621	0.212987	0.228682	0.21978	0.198571	0.218045	0.254019	0.1875	0.206856	0.208669	0.175978	0.23185	0.222052	0.236742	0.184739	0.200355	0.225434	0.210638	0.194805	0.20354	0.200878	0.225424	0.25641	0.244332
chrM.11149	2 (G)	0.268775	0.194842	0.247396	0.250996	0	0.255507	0.250794	0.281787	0.156812	0.177033	0.171703	0.286604	0.255102	0.277778	0.101333	0.247059	0.146484	0.119008	0.200873	0.288136	0.311321	0.261062	0	0.251969
chrM.12815	3 (C)	0.258517	0.0037843	0.304281	0.227692	0.196939	0.267887	0.16299	0.0021254	0.19973	0.203415	0.220219	0.262727	0.143082	0.279385	0.257406	0.274286	0.194672	0.179589	0.255443	0.244831	0.331058	0.191108	0.00506073	0.286974
chrM.3238	2 (G)	0.181818	0.229858	0.224053	0.274691	0.18057	0.161765	0.227011	0.17037	0.215238	0.228686	0.215476	0.209524	0.210797	0.189189	0.143322	0.181818	0.267009	0.192691	0.12381	0.269231	0.195187	0.243243	0.193396	0.177551
chrM.14075	5 (A)	0.245614	0.270588	0.283019	0.290909	0.127869	0.3	0.2	0.191176	0.10989	0.0685358	0.171429	0.25	0.298701	0.144444	0.205882	0.188034	0.108696	0.0765027	0.141509	0.194444	0.211268	0.278107	0.372093	0.164179
chrM.3716	3 (C)	0.208259	0.2225	0.132512	0.153846	0.22007	0.27193	0.200658	0.234463	0.206266	0.223583	0.220459	0.216867	0.224806	0.198992	0.212828	0.013308	0.166667	0.201802	0.221805	0.205761	0.222222	0.207721	0.236641	0.199507
chrM.8249	3 (G)	0.221548	0.162936	0.209336	0.180488	0.260944	0.21419	0.0097561	0.180723	0.197183	0.190476	0.208777	0.219535	0.182927	0.199895	0.184554	0.246733	0.224311	0.254803	0.243469	0.171134	0.194076	0.182711	0.183237	0.206481
chrM.8281	5 (C)	0.238913	0.135211	0.199759	0.142355	0.164084	0.273159	0.264957	0	0.182258	0.190623	0.170662	0.192733	0.114685	0.0510355	0.276515	0.213054	0.171053	0.167821	0.218569	0.331023	0.302892	0.172311	0.145912	0.230047
chrM.5303	4 (C)	0.163636	0.206349	0.179104	0.21875	0.261538	0.117647	0.157895	0.108108	0.261905	0.25	0.359375	0.209302	0.109091	0.296296	0.176471	0.0945946	0.327273	0.191176	0.135135	0.097561	0.151515	0.202247	0.102041	0.0285714
chrM.9532	6 (C)	0.114441	0.21087	0.035461	0.0845771	0.309787	0.0931677	0.2	0.145215	0.371963	0.356081	0.336226	0.140704	0.134518	0.0951087	0.0803213	0.177419	0.330779	0.214376	0.111413	0.156805	0.138614	0.206843	0.184549	0.13467
chrM.9478	7 (T)	0.223636	0.190171	0.200474	0.215613	0.139018	0.205224	0.185099	0.176296	0.146982	0.150142	0.11243	0.192399	0.2	0.176196	0.216561	0.158287	0.145242	0.0137646	0.215385	0.231579	0.204893	0.200769	0.209812	0.163636
chrM.9442	2 (T)	0.148636	0.202139	0.269495	0.224417	0.07634	0.192913	0.175627	0.213636	0.0534247	0.0785945	0.0479651	0.248786	0.209235	0.270335	0.20113	0.194418	0.0708592	0.0599174	0.207627	0.181181	0.156348	0.242537	0.240609	0.239598
chrM.13957	2 (G)	0.171569	0.127517	0.0963855	0.191667	0.292479	0.141176	0.0824742	0.0909091	0.138889	0.342795	0.206897	0.108108	0.209677	0.141844	0.188406	0.173913	0.247232	0.160714	0.175532	0.194444	0.19863	0.103448	0.136646	0.147059
chrM.3344	2 (T)	0.0966667	0.196262	0.202128	0.117188	0.117188	0.20297	0.152355	0.216036	0.13578	0.107872	0.134768	0.314356	0.135831	0.233792	0.129032	0.175221	0.158986	0.142697	0.180077	0.171975	0.123967	0.202363	0.169978	0.236674
chrM.12418	8 (A)	0.195489	0.21	0.0992366	0.197368	0.180328	0.216216	0.271186	0.0769231	0.181818	0.207668	0.188482	0.101852	0.255102	0.103175	0.134831	0.137363	0.12	0.219895	0.163121	0.132231	0.161538	0.255814	0.113208	0.104478
chrM.2645	3 (G)	0.185501	0.135181	0.188566	0.125969	0.145805	0.190476	0.136298	0.189057	0.14393	0.156827	0.149728	0.180467	0.144803	0.202098	0.173668	0.194416	0.150526	0.159867	0.185332	0.173055	0.175666	0.130079	0.117012	0.178656
chrM.13231	7 (A)	0.164869	0.169811	0.173579	0.209068	0.145817	0.213115	0.19802	0.0955285	0.120623	0.166028	0.129528	0.11753	0.179012	0.129841	0.138402	0.115741	0.150062	0.137738	0.191388	0.18124	0.208861	0.210379	0.182163	0.136842
chrM.9255	4 (C)	0.253205	0.117886	0.149329	0.140845	0.108413	0.230769	0.0995261	0.165899	0.133501	0.131731	0.0870113	0.186296	0.0816327	0.169118	0.252412	0.153166	0.147399	0.112219	0.203762	0.273392	0.268293	0.123077	0.0960699	0.151786
chrM.7836	3 (T)	0.154589	0.178947	0.19084	0.220395	0.122517	0.120879	0.0792079	0.198738	0.0915332	0.174757	0.123794	0.199367	0.176707	0.192308	0.209205	0.171642	0.165821	0.122159	0.163265	0.0470297	0.122449	0.179704	0.159884	0.225641
chrM.4605	7 (A)	0.162722	0.151163	0.192357	0.21286	0.139283	0.206019	0.128906	0.116779	0.110953	0.114108	0.101077	0.171827	0.155598	0.184371	0.170418	0.188196	0.138254	0.131967	0.179931	0.190574	0.175532	0.17505	0.130435	0.160572
chrM.7199	2 (C)	0.339554	0.125569	0.14577	0.105335	0.0218833	0.365079	0.116116	0.134191	0.0158103	0.0138249	0.0229008	0.159283	0.124048	0.205995	0.305762	0.117692	0.0178317	0.0253165	0.288401	0.355372	0.36623	0.0924309	0.130933	0.163737
chrM.6692	7 (A)	0.184172	0.173356	0.173784	0.148362	0.12549	0.148429	0.186726	0.178641	0.122658	0.128389	0.119061	0.168841	0.161353	0.150124	0.172989	0.156721	0.120911	0.12519	0.169856	0.192101	0.18789	0.149189	0.152817	0.159267
chrM.10696	3 (C)	0.161062	0.0861538	0.09	0.0410448	0.180307	0.156682	0.0490566	0.0763889	0.138037	0.149541	0.121602	0.202156	0.182879	0.268617	0.354286	0.258824	0.115385	0.143084	0.210145	0.092081	0.156388	0.122776	0.048048	0.261128
chrM.15367	5 (C)	0.152416	0.160976	0.259259	0.123596	0.151724	0.0378788	0.0838323	0.170886	0.229787	0.236702	0.0334928	0.142857	0.164021	0.145946	0.100917	0.151815	0.201835	0.155093	0.106762	0.197861	0.136126	0.161812	0.159204	0.164773
chrM.9277	3 (C)	0.173382	0.156667	0.139726	0.0410095	0.162027	0.2525	0.162791	0.276673	0.14433	0.114262	0.00645161	0.0181219	0.171271	0.235549	0.249663	0.144186	0.159951	0.00816327	0.0137773	0.199005	0.287554	0.011065	0.210256	0.274648
chrM.5747	6 (A)	0.178233	0.151123	0.175573	0.161677	0.100892	0.223615	0.155941	0.179003	0.0979021	0.0789351	0.07739	0.18451	0.151438	0.18649	0.144207	0.143552	0.0805861	0.0970429	0.167033	0.174419	0.192786	0.149649	0.155668	0.176701
chrM.8872	2 (G)	0.142857	0.196078	0.175824	0.142105	0.112088	0.1	0.176724	0.167702	0.09	0.101633	0.138173	0.142857	0.150838	0.144531	0.158192	0.120253	0.269807	0.114525	0.131707	0.344231	0.116162	0.176119	0.153191	0.00961538
chrM.16455	3 (G)	0.144231	0.108878	0.148603	0.134483	0.240018	0.135	0.107446	0.133891	0.189262	0.181612	0.192872	0.137662	0.101604	0.140636	0.133748	0.169601	0.182909	0.21231	0.132242	0.110553	0.114817	0.118412	0.123226	0.128039
chrM.13586	3 (C)	0.179878	0.0692042	0.310606	0.0778443	0.151376	0.224638	0.0681818	0.180851	0.236453	0.229508	0.115819	0.0780142	0.18125	0.21256	0.0716981	0.0643939	0.151079	0.0689655	0.120879	0.137725	0.232759	0.0775194	0.0224719	0.232558
chrM.13139	4 (A)	0.141994	0.29698	0.166172	0.228916	0.0864407	0.143836	0.293478	0.148624	0.0341365	0.0412011	0.0912409	0.142066	0.207349	0.149554	0.14	0.086478	0.0539846	0.0798005	0.139576	0.160714	0.062645	0.246341	0.218845	0.104218
chrM.10873	5 (C)	0.0769231	0.263889	0.186047	0.0925926	0.211957	0.15	0.225806	0.181818	0.174603	0.141414	0.0921986	0.12	0.15	0	0.145833	0.101124	0.162791	0.103175	0.0625	0.168675	0.160714	0.091954	0.222222	0.0925926
chrM.6420	5 (C)	0.112412	0.163333	0.0852535	0.170507	0.125	0.117021	0.229008	0.118785	0.100386	0.078629	0.0824742	0.105422	0.162679	0.0651042	0.150327	0.185455	0.128505	0.1247	0.0859031	0.141509	0.213166	0.186701	0.277273	0.148026
chrM.12968	4 (C)	0.17036	0.132251	0.117647	0.0938272	0.113524	0.187311	0.16	0.204868	0.0699301	0.0614618	0.0671642	0.0545455	0.165266	0.184382	0.206581	0.0785047	0.0861314	0.111258	0.230312	0.163328	0.190789	0.136218	0.170139	0.162047
chrM.11521	4 (A)	0.10664	0.174935	0.113514	0.123853	0.0993865	0.144144	0.133127	0.105882	0.0696203	0.0940767	0.0862069	0.161644	0.138655	0.174026	0.165517	0.129344	0.114887	0.110592	0.123203	0.236979	0.234848	0.174014	0.106322	0.147239
chrM.15170	4 (G)	0.127181	0.0980392	0.155043	0.0954466	0.14899	0.14856	0.0974659	0.172616	0.117958	0.127014	0.119326	0.181912	0.0904295	0.20278	0.0960591	0.141054	0.159114	0.137551	0.137285	0.148366	0.150132	0.0906643	0.118353	0.185084
chrM.11032	7 (A)	0.186944	0.117647	0.106122	0.171975	0.170673	0.158537	0.135678	0.0900474	0.191837	0.132561	0.109259	0.0813008	0.117284	0.0643777	0.0947712	0.0833333	0.181818	0.159817	0.175159	0.131313	0.160494	0.15331	0.175	0.0765306
chrM.10162	4 (C)	0.213953	0.131291	0.137037	0.0837004	0.0989362	0.168103	0.121951	0.0631579	0.164835	0.146104	0.129266	0.0816993	0.129825	0.0711974	0.140288	0.0645161	0.143678	0.119949	0.139466	0.170732	0.215633	0.135436	0.108959	0.158385
chrM.13366	3 (G)	0.122449	0.0646552	0.109735	0.0611621	0.185782	0.173913	0.108108	0.134434	0.210648	0.143225	0.158648	0.140625	0.0817121	0.129771	0.13447	0.140652	0.119942	0.209607	0.185745	0.0820399	0.133843	0.079096	0.0794393	0.127371
chrM.2130	6 (A)	0.147034	0.0965293	0.129812	0.113677	0.115442	0.157718	0.105783	0.128178	0.104558	0.115357	0.0932343	0.128237	0.148092	0.154399	0.136201	0.118959	0.113998	0.104552	0.142012	0.16208	0.154239	0.116728	0.15035	0.130184
chrM.6005	2 (C)	0.120575	0.0941371	0.144287	0.109714	0.143255	0.107772	0.109195	0.113636	0.14405	0.152322	0.157197	0.134146	0.112414	0.154325	0.101668	0.138291	0.135688	0.165641	0.126593	0.0868373	0.13388	0.0987903	0.137134	0.137151
chrM.12268	4 (T)	0.111675	0.150235	0.155927	0.0835443	0.0734421	0.0986965	0.16368	0.165173	0.0710145	0.0824053	0.0615522	0.170901	0.132193	0.145278	0.110227	0.151123	0.107483	0.106542	0.1434	0.122912	0.1222	0.139268	0.166074	0.196226
chrM.8293	3 (C)	0.160558	0.0862944	0.153959	0.0873181	0.110423	0.19764	0.139576	0.0122699	0.117296	0.133515	0.10231	0.143984	0.0721311	0.0090978	0.17931	0.137778	0.118586	0.106227	0.145585	0.231915	0.198428	0.0903686	0.082963	0.174484
chrM.9526	4 (C)	0.0498753	0.133511	0.0145985	0.038961	0.215385	0.0569801	0.127962	0.127341	0.219325	0.221196	0.24547	0.105634	0.111296	0.131619	0.0446927	0.135955	0.255132	0.179439	0.0451977	0.0539419	0.0577717	0.14121	0.135734	0.141005
chrM.9571	4 (C)	0.11335	0.168022	0.0684932	0.0930233	0.148472	0.107843	0.139601	0.125	0.136082	0.122449	0.133663	0.0829384	0.0969697	0.149051	0.108108	0.119306	0.137931	0.128072	0.111413	0.128931	0.108179	0.13913	0.159151	0.147727
chrM.2457	6 (A)	0.121562	0.135161	0.075388	0.104377	0.127146	0.132075	0.164912	0.0894309	0.106332	0.11521	0.105188	0.115052	0.180082	0.0894418	0.120459	0.0678087	0.111661	0.111735	0.117053	0.120213	0.123675	0.120509	0.149916	0.109712
chrM.2227	6 (A)	0.151242	0.162857	0.0995146	0.138528	0.0850746	0.0891089	0.13879	0.08	0.0747922	0.108479	0.100149	0.0833333	0.148594	0.076087	0.140741	0.0816327	0.106557	0.123506	0.134228	0.142857	0.131016	0.178478	0.115903	0.118705
chrM.568	6 (C)	0.125828	0.151786	0.0955056	0.15534	0.0996169	0.0833333	0.218391	0.0630631	0.142857	0.0803109	0.0956522	0.0714286	0.142857	0.0843373	0.108974	0.0752212	0.0823529	0.115385	0.129032	0.06	0.111111	0.184211	0.222222	0.0934579
chrM.10184	3 (C)	0.126984	0.133028	0.12037	0.0904255	0.107748	0.127273	0.0630252	0.173611	0.168605	0.149816	0.161125	0.0632911	0.0617761	0.103053	0.147959	0.0771605	0.139955	0.0990854	0.0648855	0.161049	0.13245	0.104167	0.0968523	0.0952381
chrM.14812	4 (C)	0.0238095	0.137931	0.15873	0.0833333	0.0276243	0.0701754	0.130435	0.203883	0.118421	0.107011	0.0948276	0.176471	0	0.174603	0.0357143	0.127451	0.133803	0.026087	0.106796	0.16568	0.177778	0.155556	0.1	0.180851
chrM.7397	6 (C)	0.0697168	0.131488	0.0891365	0.175439	0.0716783	0.126087	0.180672	0.04947	0.136729	0.0685976	0.160377	0.0841424	0.140187	0.0706522	0.13289	0.0956072	0.143123	0.132576	0.0990712	0.0849421	0.102564	0.145497	0.138504	0.0634441
chrM.11827	5 (T)	0.115789	0.077951	0.10338	0.111913	0.103337	0.135678	0.114504	0.128954	0.119639	0.107045	0.0825688	0.143192	0.114187	0.088993	0.133721	0.094703	0.0784983	0.0877627	0.168874	0.0714286	0.0976139	0.0968992	0.158879	0.111111
chrM.5282	6 (A)	0.112676	0.188889	0.17284	0.145833	0.0935673	0.04	0.113636	0.0444444	0.163793	0.140541	0.132948	0.0862069	0.0140845	0.201754	0.0540541	0.147727	0.10219	0.103448	0.0697674	0.0980392	0.106383	0.106195	0.105263	0.0869565
chrM.2790	3 (A)	0.000358295	0.123739	0.143846	0.121057	0.135145	0	0.210811	0.154567	0.145336	0.135211	0.126779	0.133634	0.00320102	0.162653	0.132761	0.1375	0.127402	0.120315	0.105561	0.152427	0.000408497	0.0907099	0.121544	0
chrM.10880	6 (T)	0.03125	0.0714286	0.097561	0.115385	0.111111	0.142857	0.15625	0.185185	0.116667	0.131579	0.0863309	0.132075	0.142857	0.119403	0.0612245	0.0595238	0.159664	0.0846154	0.0333333	0.102564	0.0677966	0.134831	0.147059	0.0727273
chrM.14504	7 (A)	0.129032	0.0597015	0.0350877	0.0588235	0.153409	0.08	0.134146	0.0892857	0.144928	0.0769231	0.118182	0.025	0.0454545	0.117647	0.147059	0.0833333	0.176471	0.141732	0.12963	0.127273	0.0888889	0.0895522	0.18	0.121212
chrM.3493	3 (C)	0.101911	0.119403	0.127273	0.130952	0.0970874	0.0714286	0.107692	0.117647	0.198347	0.153191	0.16129	0.166667	0.0561798	0.0649351	0.0425532	0.0862069	0.160221	0.113208	0.0350877	0.0806452	0.0684932	0.163265	0.0632911	0.0307692
chrM.1394	3 (C)	0.116833	0.106328	0.0961615	0.136596	0.0893311	0.105306	0.094012	0.0833765	0.118335	0.106561	0.0959885	0.0852368	0.11399	0.0906331	0.0833333	0.0979158	0.0738106	0.0805173	0.0990156	0.0849858	0.206311	0.119683	0.0942623	0.0875952
chrM.11867	3 (C)	0.0930693	0.118881	0.111828	0.113475	0.0904523	0.171975	0.136111	0.0467033	0.0941476	0.0906375	0.0928882	0.111421	0.125	0.0734908	0.105832	0.0698835	0.0662879	0.0666667	0.111111	0.101871	0.111639	0.10251	0.153034	0.103118
chrM.6295	3 (C)	0.101852	0.0299539	0.161787	0.0809061	0.0955056	0.121212	0.0599455	0.158759	0.129353	0.118594	0.0696798	0.107551	0.0605096	0.0408526	0.143852	0.116844	0.110357	0.105548	0.117096	0.138686	0.139676	0.0477002	0.0631868	0.141434
chrM.13058	4 (C)	0.166113	0.0536585	0.089613	0.0739796	0.131772	0.118881	0.0495356	0.102894	0.0743802	0.123702	0.075188	0.0720222	0.0787671	0.0917431	0.144231	0.107143	0.155797	0.100379	0.120536	0.0993789	0.15566	0.0698529	0.0847107	0.101639
chrM.7819	3 (C)	0.128463	0.0989583	0.0862745	0.120635	0.0882825	0.132184	0.0238095	0.114551	0.0850112	0.10285	0.103503	0.0730159	0.0954198	0.132716	0.163569	0.0879397	0.105512	0.0903541	0.106007	0	0.152905	0.104015	0.11326	0.112392
chrM.8262	3 (C)	0.159393	0.0757098	0.0963222	0.0864865	0.0574099	0.135484	0.106681	0.0747253	0.0473815	0.0289086	0.0468632	0.0939891	0.0637149	0.245373	0.158568	0.100273	0.0533033	0.0534979	0.151751	0.170398	0.164694	0.0885221	0.0759138	0.0749712
chrM.7079	2 (G)	0.100503	0.064574	0.079063	0.105181	0.174099	0.0971831	0.0682261	0.0694239	0.154749	0.131768	0.130087	0.0889085	0.0998839	0.0952381	0.0604491	0.114017	0.130618	0.172414	0.108134	0.0722154	0.0740741	0.119804	0.000746269	0.0873622
chrM.3492	4 (A)	0.101266	0.101449	0.12069	0.107143	0.0938967	0.0714286	0.107692	0.119048	0.2	0.153191	0.149485	0.163043	0.0555556	0.0649351	0.0444444	0.0826446	0.150538	0.0985915	0.0169492	0.0645161	0.0657895	0.163265	0.0617284	0.0144928
chrM.12409	2 (A)	0.075	0.123288	0.104762	0.106061	0.0988593	0.109375	0.112245	0.104478	0.0285714	0.0869565	0.107383	0.0470588	0.1125	0.168675	0.106061	0.0714286	0.130435	0.0931677	0.0909091	0.101124	0.0909091	0.045045	0.0864198	0.142857
chrM.1462	3 (G)	0.142263	0.0631285	0.0896785	0.0553227	0.10118	0.138306	0.019573	0.120328	0.114109	0.115436	0.0782881	0.0315091	0.0669266	0.118094	0.121606	0.100589	0.0912882	0.0902806	0.149972	0.133038	0.159207	0.0624434	0.0695836	0.0944272
chrM.10814	6 (A)	0.080597	0.179612	0	0	0.106796	0.0901639	0.125	0.185629	0.105	0.088685	0.0729412	0.0833333	0.0783133	0.0657277	0.189189	0.0558659	0.0491803	0.12012	0.123288	0.0949555	0.113475	0.0786802	0.175258	0.0512821
chrM.12006	4 (G)	0.1125	0.0875332	0.0706215	0.0737327	0.0961792	0.110236	0.086262	0.0791139	0.0940439	0.087108	0.0543294	0.0698413	0.159836	0.109635	0.1	0.0923423	0.0826446	0.097786	0.120219	0.0726351	0.105422	0.109005	0.0877944	0.112211
chrM.4800	3 (T)	0.0814132	0.238298	0.0503247	0.205882	0.0315236	0.118243	0.189931	0.0448	0.0234506	0.0155039	0.0216963	0.039261	0.257895	0.0683333	0.09375	0.0627803	0.0204918	0.0231596	0.115385	0.0755668	0.0613383	0.154093	0.174954	0.0488798
chrM.10947	6 (C)	0.0740741	0.102041	0.0909091	0.0857143	0.114094	0.117647	0.0961538	0.108696	0.117647	0.152941	0.106195	0.0153846	0.12766	0	0	0.0543478	0.139241	0.152542	0.0909091	0.107143	0.0350877	0.0588235	0.204082	0.0638298
chrM.13128	5 (C)	0.0564024	0.18569	0.0363636	0.0679245	0.0875114	0.0766551	0.201313	0.0907372	0.0692464	0.0500705	0.0717949	0.103578	0.115789	0.0530973	0.0977995	0.061747	0.0589005	0.0813333	0.11002	0.0753205	0.0651629	0.166667	0.160606	0.0572792
chrM.15205	3 (C)	0.10995	0.0515708	0.0983264	0.0511152	0.123195	0.0793882	0.072373	0.106875	0.00465116	0.00680934	0.0994557	0.137318	0.068323	0.119257	0.0673203	0.10793	0.126192	0.173614	0.126111	0.10872	0.108121	0.0613527	0.0597659	0.125149
chrM.4249	5 (C)	0.0679012	0.184615	0.0450281	0.151079	0.0837438	0.0572917	0.190687	0.0660377	0.0715789	0.0752033	0.0508055	0.0501475	0.173913	0.00455927	0.0953608	0.0529301	0.0792453	0.0865385	0.0596206	0.0564972	0.0522088	0.125212	0.24375	0.059633
chrM.3465	4 (A)	0.100719	0.195531	0.112676	0.11976	0.0864745	0.152941	0.0306748	0.0904255	0.0769231	0.0743982	0.0225225	0.0163043	0.111702	0.0793651	0.115044	0.0588235	0.0780488	0.0395257	0.0769231	0.192857	0.144737	0.0254958	0.106952	0.0705128
chrM.14129	3 (C)	0.0240964	0.144578	0.107143	0.108696	0.0809717	0.0784314	0.0823529	0.15873	0.0864198	0.0985011	0.106145	0.1	0.0961538	0.0869565	0.0344828	0.0754717	0.0366972	0.0227273	0.0705882	0.076087	0.0634921	0.111111	0.169014	0.103448
chrM.10196	4 (C)	0.0560748	0.20073	0.107143	0.0833333	0.0588235	0.072	0.0702703	0.222222	0.146119	0.0925926	0.0903614	0.0437158	0.0824742	0.0393013	0.0555556	0.063745	0.103093	0.0754717	0.0344828	0.0575916	0.056338	0.0766551	0.159091	0.0681818
chrM.4137	5 (C)	0.0802139	0.174359	0.0280899	0.0967742	0.1	0.078125	0.124294	0.0740741	0.0684211	0.118644	0.0532544	0.0597015	0.143791	0.0913978	0.0838323	0.0518135	0.0815789	0.0736842	0.0472441	0.0483871	0.0806452	0.118943	0.183673	0.00680272
chrM.993	6 (A)	0.0356275	0.056867	0.0495868	0.0785498	0.159836	0.0574374	0.0960265	0.0539499	0.134361	0.122093	0.114499	0.0713502	0.0926594	0.0626526	0.0778781	0.0558464	0.138799	0.136585	0.0755556	0.0671835	0.0666112	0.108713	0.08	0.0585267
chrM.8960	3 (A)	0.0584958	0.114504	0.0550162	0.121053	0.0714286	0.0536913	0.122951	0.0748663	0.113402	0.095315	0.116809	0.0514019	0.0552486	0.0878661	0.0833333	0.0261628	0.164265	0.0703883	0.0636704	0.111332	0.0765766	0.0681115	0.097561	0.0318182
chrM.13958	2 (G)	0.047619	0.2	0.076087	0.0428571	0.151852	0.0222222	0.102941	0.0985915	0	0.044405	0.0912409	0.0412371	0.0481928	0.0357143	0.116883	0.0336134	0.0987654	0.0921659	0.0492958	0.128713	0.108108	0.194737	0.0804598	0.0724638
chrM.15245	2 (G)	0.0498992	0.185663	0.0604326	0.0660888	0.0383543	0	0.196653	0.225146	0.0522466	0.0441123	0.0431131	0.051201	0	0.224528	0.165644	0.0608144	0.0336508	0.0404199	0.0307845	0.0498652	0.0477022	0.0607242	0.185435	0.0589504
chrM.1410	3 (G)	0.10458	0.0609319	0.0726345	0.0688666	0.0906433	0.112609	0.0416911	0.0771222	0.0773639	0.068555	0.0766698	0.0543303	0.0742857	0.0809665	0.0878127	0.0874806	0.0897603	0.0801809	0.110241	0.10519	0.15124	0.0567347	0.0585	0.0761502
chrM.4799	5 (C)	0.0755008	0.22103	0.0437601	0.19403	0.015859	0.0952381	0.177829	0.0384615	0.0151771	0.00854701	0.00988142	0.0324074	0.240741	0.0533333	0.0809129	0.0568012	0.0132924	0.0157415	0.0991903	0.0676692	0.0556586	0.136876	0.152574	0.0389344
chrM.1686	3 (A)	0.0199336	0.0919811	0.18314	0.129944	0.0641026	0.025	0.0736842	0.0351759	0.0774648	0.0785124	0.0890869	0.110132	0.0463918	0.0479452	0.0833333	0.0390071	0.172414	0.0838207	0.0167598	0.151351	0.0521327	0.08	0.0757576	0.0825688
chrM.14770	5 (C)	0.0188679	0.111111	0.157895	0	0.0536913	0.0666667	0	0.127273	0.140351	0.0432432	0.12069	0.15	0.0638298	0.0793651	0.0666667	0.0149254	0.0945946	0.0758621	0.142857	0	0	0.0769231	0.117647	0.139535
chrM.5232	5 (C)	0.115385	0.111111	0.0322581	0.078125	0.0497738	0.104167	0.0169492	0.112903	0.0930233	0.0683761	0.0678733	0.056338	0.125	0.0576923	0	0.102564	0.0755814	0.0769231	0.184615	0.0240964	0.126984	0.0687023	0.0428571	0.0555556
chrM.14755	2 (A)	0.0188679	0.0757576	0.0847458	0.0285714	0.0886076	0	0.133333	0.0909091	0.152542	0.116279	0.142857	0.0545455	0.04	0.0508475	0.0333333	0.0240964	0.167883	0.0567376	0.0526316	0.097561	0.0384615	0.084507	0.102041	0.0714286
chrM.10208	3 (T)	0.0363636	0.175627	0.0960452	0.0909091	0.0572755	0.0555556	0.0842105	0.124424	0.126087	0.0592486	0.0955285	0.05	0.0677083	0.0504202	0.0277778	0.0583658	0.0608974	0.0748031	0.0319635	0.0552764	0.0414747	0.0791367	0.133127	0.0511364
chrM.1685	4 (C)	0.0167224	0.0892019	0.17192	0.123596	0.0623853	0.0166667	0.0729167	0.0353535	0.0742049	0.0696721	0.0846325	0.0956522	0.0410256	0.047619	0.078125	0.0388693	0.1606	0.0797665	0.0165746	0.13369	0.0375587	0.0797342	0.0555556	0.0818182
chrM.3842	1 (G)	0.0576653	0	0.0695067	0.04329	0.116985	0.1	0.0594059	0	0.089701	0.0962889	0.0759346	0.0902935	0.0564516	0.0769231	0.0745234	0.0641221	0.1843	0.126728	0.0831099	0.0518672	0.0531136	0.0376471	0.0594262	0.0901099
chrM.16388	4 (G)	0.000823045	0.060241	0.13856	0.0903226	0.14997	0.00171821	0.0694981	0.0734266	0	0.00120919	0.0772201	0.0864041	0.00382409	0.146146	0.162252	0.116795	0.12218	0.0799239	0.116364	0.124413	0.000900901	0.0827653	0.0486815	0.00225225
chrM.14754	4 (C)	0.0188679	0.0746269	0.0847458	0.0285714	0.089172	0	0.111111	0.0892857	0.15	0.116279	0.142857	0.0535714	0.02	0.0517241	0.0333333	0.0240964	0.167883	0.056338	0.0526316	0.0963855	0.0384615	0.084507	0.1	0.0714286
chrM.969	3 (A)	0.0116054	0.0589777	0.0380952	0.0817391	0.119168	0.00931099	0.0790885	0.0482509	0.156171	0.13581	0.106918	0.0662162	0.0646067	0.0573858	0.0467422	0.0429515	0.122945	0.0909091	0.0274348	0.0605096	0.0570265	0.0749027	0.0847059	0.0477987
chrM.9538	6 (C)	0.0614035	0.0767196	0.0163265	0.0060241	0.061287	0.0745342	0.0523256	0.0857143	0.056962	0.0529644	0.0628205	0.079646	0.0628931	0.163842	0.0607287	0.0761905	0.0803859	0.0676471	0.038835	0.0688525	0.0934256	0.0855397	0.0708447	0.104235
chrM.16527	2 (C)	0	0.100737	0.0990928	0	0	0.0952381	0.0785525	0.106034	0	0.000932401	0.176051	0.111732	0.102122	0.00127632	0	0.129827	0.123077	0.152314	0.090799	0.0741049	0.00124146	0.117925	0.000783085	0.0861678
chrM.9537	2 (A)	0.0584795	0.0767196	0.0162602	0.00606061	0.0612245	0.075	0.0523256	0.0857143	0.0573248	0.0529226	0.0627401	0.0791789	0.0597484	0.164306	0.0569106	0.0763723	0.0802568	0.0631424	0.0324675	0.0690789	0.0931034	0.0855397	0.0681199	0.104235
chrM.14115	3 (C)	0.0490196	0.0531915	0.0520833	0.157895	0.0322581	0.0769231	0.0729167	0.084507	0.0543478	0.0516934	0.0772947	0.0483871	0.0757576	0.120482	0.0151515	0.00917431	0.0416667	0.046875	0.0315789	0.0612245	0.0289855	0.121795	0.176471	0.0322581
chrM.16290	3 (C)	0.0261194	0	0.0497738	0.040404	0.0572139	0.0784314	0.0529412	0	0.0769231	0.0155642	0.0622568	0.0956522	0.0833333	0	0.263636	0.110429	0.0539773	0.105263	0.137255	0.106557	0.0233918	0.0625	0.00809717	0.00473934
chrM.3843	2 (G)	0.00423131	0.671692	0.00674916	0.004329	0.00337458	0.00584795	0	0.756661	0	0.0040201	0	0.00902935	0.00269542	0.0018018	0.00174825	0	0.00114155	0.00230415	0.00268097	0.00207469	0.00733945	0.00470588	0.00408998	0.00218818
chrM.13959	2 (C)	0.0241935	0.179775	0.0645161	0.0294118	0.0735294	0	0.0757576	0.0869565	0	0.0390764	0.0772059	0.0212766	0.0361446	0.0235294	0.116883	0.025	0.0740741	0.0700935	0.0142857	0.13	0.0405405	0.188172	0.0470588	0.057971
chrM.14814	4 (C)	0.192308	0.03125	0.0551724	0.0470588	0.0471698	0.213115	0.0571429	0.0357143	0.0555556	0.0170648	0.0676692	0.027027	0.0533333	0.0149254	0.15942	0.0243902	0.0264901	0.0149254	0.0819672	0.0337079	0.0666667	0.0348259	0.0173913	0.0727273
chrM.3527	4 (C)	0.0289855	0.0704225	0.0338983	0	0.0833333	0.08	0.0930233	0.0491803	0.0153846	0.0136986	0.0444444	0.0344828	0.114754	0.0625	0.151515	0.0547945	0.0194175	0.0531915	0.0606061	0.0689655	0.0816327	0.0210526	0.057971	0.102041
chrM.14779	4 (A)	0.0140845	0.08	0.0724638	0.0212766	0.0340909	0.0454545	0.0392157	0.0615385	0.102941	0.0260417	0.0162602	0.0625	0.0181818	0.0684932	0.0425532	0	0.0123457	0.037037	0.133333	0.174603	0.0285714	0.032967	0.0454545	0.0943396
chrM.10936	5 (C)	0.0273973	0.0512821	0.0434783	0.0625	0.0769231	0.1	0.02	0.047619	0.0408163	0.0516129	0.114286	0.0526316	0.0232558	0.0192308	0	0.0574713	0.1	0.169811	0.028169	0.0612245	0	0.0533333	0.0217391	0.0277778
chrM.12432	5 (C)	0.0368098	0.0909091	0.0179641	0.160494	0.0451128	0.0106383	0.134228	0.0265487	0.0197368	0.0310263	0.00790514	0.0140845	0.113043	0.0294118	0.0526316	0.0180995	0.025	0.0498084	0.0511364	0.0479042	0.0306748	0.126667	0.0769231	0.0301205
chrM.7066	2 (C)	0.0462185	0.165407	0.0348123	0.0298507	0.0259128	0.0389972	0.149436	0.180926	0.0311828	0.0340537	0.0258993	0.0352234	0.0293772	0.0215385	0.0241064	0.0398714	0.0261168	0.0252404	0.0247934	0.0214541	0.0186833	0.039032	0.0711692	0.0190397
chrM.5384	4 (C)	0.0178571	0.151515	0.0285714	0.0333333	0.0254237	0.0434783	0.06	0	0.0142857	0.0230769	0.026087	0.0526316	0.101449	0.0298507	0	0	0.0392157	0.032	0.0444444	0.0227273	0	0.06	0.173913	0
chrM.2788	2 (C)	0.181464	0	0.00154024	0.00172712	0.00151573	0.196862	0	0	0	0.00161355	0.00044484	0	0.117237	0	0.000507357	0	0.000419815	0.000372995	0.000512821	0	0.190803	0.00132159	0.000526316	0.19727
chrM.14275	3 (C)	0	0	0	0	0.0140845	0.173913	0.0869565	0	0	0.0327869	0	0	0.0322581	0	0.105263	0	0.027027	0.0595238	0.0232558	0.296296	0	0	0	0.0333333
chrM.1682	4 (C)	0.0121065	0.182222	0.024735	0.0517241	0.028169	0.0232558	0.0147059	0.0188679	0.0262467	0.139208	0.0186125	0.0321429	0.0145455	0.0119048	0.019305	0.0126263	0.0281065	0.0183357	0.00833333	0.021978	0.0136986	0.0353535	0.0362319	0.0106383
chrM.15126	2 (C)	0.0147448	0.0134553	0.0181558	0.0217028	0.01318	0.0152926	0.010665	0.0163551	0.167791	0.184446	0.0164573	0.0167683	0.020558	0.00969082	0.00874795	0.0111607	0.0113133	0.0129007	0.0117247	0.00662252	0.013278	0.0210619	0.0108139	0.0119295
chrM.6221	6 (C)	0	0	0.00138696	0	0	0	0.000714286	0	0	0	0.112516	0.0792208	0.00177462	0	0	0.000480769	0.00278707	0.0934066	0.127358	0.00184162	0	0.195871	0.0021692	0.000598444
chrM.16180	4 (A)	0.0961538	0	0.00436681	0	0.00395257	0.0223881	0	0	0	0.00539084	0	0.0138889	0.0149254	0	0	0.0746269	0.195402	0.00280112	0.0149254	0	0.0416667	0.00632911	0.0481928	0.0222222
chrM.2416	5 (C)	0.053206	0	0	0	0.000714796	0.0604651	0	0	0.0762852	0.0569853	0	0	0.222904	0	0	0	0	0	0	0	0.0452323	0.0010142	0	0.0323834
chrM.7055	4 (G)	0	0.11405	0.000636132	0.00145773	0.00057241	0	0.0970696	0.189891	0.00105597	0.000645161	0	0	0.00118765	0.00118906	0	0	0.000674764	0	0.000891266	0	0	0	0.138808	0
chrM.6651	2 (G)	0.0106682	0.00910931	0.0116754	0.00333704	0.0194444	0.0118734	0.159961	0.0190756	0.0130719	0.0115132	0.0110701	0.0111492	0.010551	0.012685	0.0140598	0.0168129	0.0194932	0.0119726	0.0150943	0.0112705	0.010917	0.0122775	0.0108063	0.0122549
chrM.16294	3 (C)	0.00330033	0.188153	0.0277778	0.032	0.0152174	0	0	0.00353357	0.0387097	0	0.0107143	0.0126582	0	0.00348432	0	0.0102564	0.00767263	0.0307692	0.0119048	0.0115385	0.0027027	0.0100503	0	0
chrM.11641	3 (C)	0	0.0018315	0	0	0.000855432	0	0.00211416	0	0.00207039	0.000744048	0.00122549	0	0	0	0.364979	0	0.00138122	0	0	0	0.00153846	0	0	0
chrM.12877	2 (G)	0.00330579	0.34375	0.00103734	0.00186567	0.00130378	0.00210084	0	0.00120192	0	0.0023488	0.00093633	0.0011325	0	0.00237812	0	0	0.00235018	0	0.00179211	0.00127714	0.00211193	0	0.001221	0
chrM.11800	3 (G)	0	0	0	0	0	0	0	0	0	0.001657	0	0	0	0	0	0	0	0	0.314241	0	0	0	0	0
chrM.14766	2 (T)	0	0	0	0	0.0130719	0	0.05	0.0188679	0.0178571	0.00540541	0	0	0.0232558	0.016129	0	0	0.00684932	0.00689655	0	0.153061	0	0	0	0
chrM.4247	2 (T)	0.00642398	0	0.00389864	0.00374532	0.00376884	0	0.00227273	0	0.00425532	0	0.00391645	0.00303951	0.00295858	0.221509	0.00539084	0.00202429	0.00391134	0.00110619	0.00284091	0	0.00208768	0.00174825	0	0.0023753
chrM.16172	3 (C)	0	0	0	0	0	0	0	0	0	0	0	0	0.00641026	0	0.190722	0	0	0.00226244	0	0	0	0	0	0
chrM.6710	3 (G)	0.000949217	0.168991	0	0	0	0	0.000845309	0	0	0	0	0.00147059	0	0.00117165	0	0.000569152	0.000557414	0.000480769	0	0	0	0.000517331	0.000678426	0
