# Supplementary material for: Underlying Data for Sequencing the Mitochondrial Genome with the Massively Parallel Sequencing Platform Ion Torrent™ PGM™
Source: BMC Genomics. 2015 Jan 15;16(Suppl 1):S4. doi: 10.1186/1471-2164-16-S1-S4 (PMC4315160; doi:10.1186/1471-2164-16-S1-S4)
Supplement: Additional file 4 — Table S4 Homopolymer types showing high false deletion ratio. [file 1471-2164-16-S1-S4-S4.xlsx]

## Sheet: Additional file 4
Table S4: Homopolymer types showing high false deletion ratio.
Number of np Showing High DR	Length (Nucleotide)
3	2 (A)
5	3 (A)
8	4 (A)
2	5 (A)
7	6 (A)
5	7 (A)
1	8 (A)
10	2 (C)
27	3 (C)
18	4 (C)
19	5 (C)
6	6 (C)
1	1 (G)
16	2 (G)
12	3 (G)
4	4 (G)
4	2 (T)
3	3 (T)
1	4 (T)
1	5 (T)
2	6 (T)
1	7 (T)
